# Supplementary material for: [(E)-(1-Phenyl­ethyl­idene)amino]­urea methanol monosolvate
Source: Acta Crystallogr Sect E Struct Rep Online. 2011 Jan 12;67(Pt 2):o345. doi: 10.1107/S1600536811000225 (PMC3051788; doi:10.1107/S1600536811000225)
Supplement: Supplementary file 2 [file e-67-0o345-Isup2.hkl]

# 
# h,k,l, Fc-squared, Fo-squared, sigma(Fo-squared) and status flag 
# 
data_I
_shelx_title ' A in P2(1)/n' 
_shelx_refln_list_code          4 
_shelx_F_calc_maximum      125.20 
_exptl_crystal_F_000       448.00 
_reflns_d_resolution_high  0.8255 
 
loop_ 
 _symmetry_equiv_pos_as_xyz 
 'x, y, z' 
 '-x+1/2, y+1/2, -z+1/2' 
 '-x, -y, -z' 
 'x-1/2, -y-1/2, z-1/2' 
 
_cell_length_a     6.6288 
_cell_length_b     8.3708 
_cell_length_c    20.3289 
_cell_angle_alpha  90.000 
_cell_angle_beta   99.181 
_cell_angle_gamma  90.000 
 
_shelx_F_squared_multiplier     1.000 
 
loop_ 
 _refln_index_h 
 _refln_index_k 
 _refln_index_l 
 _refln_F_squared_calc 
 _refln_F_squared_meas 
 _refln_F_squared_sigma 
 _refln_observed_status 
   2   0   0        1.28       -0.09      0.32 o 
   4   0   0      589.57      631.50      7.80 o 
   6   0   0       43.75       47.92      2.37 o 
   1   1   0        4.58        6.83      0.43 o 
   2   1   0        2.40        3.54      0.45 o 
   3   1   0       45.15       57.63      1.16 o 
   4   1   0      448.38      452.19      5.06 o 
   5   1   0      449.33      421.65      4.65 o 
   6   1   0       30.56       31.60      1.64 o 
   7   1   0       19.45       20.57      2.01 o 
   0   2   0      731.30      742.57      8.20 o 
   1   2   0     3715.38     3820.61     27.57 o 
   2   2   0        1.70        1.12      0.29 o 
   3   2   0      406.86      371.96      3.53 o 
   4   2   0        1.00        1.07      0.43 o 
   5   2   0      748.89      761.41      7.26 o 
   6   2   0       16.79       14.45      1.24 o 
   7   2   0       31.23       28.14      2.29 o 
   1   3   0     1552.69     1625.01     11.05 o 
   2   3   0     2443.62     2603.92     29.51 o 
   3   3   0       13.50       10.95      1.03 o 
   4   3   0        0.33        2.62      0.58 o 
   5   3   0      211.04      209.92      3.91 o 
   6   3   0      215.36      216.46      4.26 o 
   7   3   0       14.45       12.12      2.00 o 
   0   4   0      670.36      700.29      7.41 o 
   1   4   0      176.33      179.93      2.43 o 
   2   4   0      269.62      285.47      4.35 o 
   3   4   0       59.80       62.11      1.98 o 
   4   4   0      153.56      154.15      3.39 o 
   5   4   0       14.92       12.82      1.41 o 
   6   4   0        9.79       14.01      1.44 o 
   7   4   0        7.69        8.14      1.48 o 
   1   5   0     1137.69     1139.62     11.19 o 
   2   5   0      112.11      114.22      2.60 o 
   3   5   0       32.54       36.86      1.73 o 
   4   5   0        8.64        7.79      1.11 o 
   5   5   0      198.23      192.84      5.01 o 
   6   5   0       54.06       52.36      2.62 o 
   0   6   0        4.76        1.71      1.05 o 
   1   6   0       69.11       69.07      1.83 o 
   2   6   0       33.00       38.66      1.75 o 
   3   6   0        6.04        6.76      1.07 o 
   4   6   0        3.11        2.99      1.00 o 
   5   6   0      250.25      264.25      6.21 o 
   6   6   0        4.73        3.16      1.21 o 
   1   7   0        6.95        5.33      1.27 o 
   2   7   0       16.41       16.15      1.68 o 
   3   7   0        3.10        4.68      1.02 o 
   4   7   0        0.37        1.96      0.99 o 
   5   7   0        1.49        1.89      1.37 o 
   0   8   0      174.94      161.30      7.79 o 
   1   8   0        2.16        1.86      1.24 o 
   2   8   0       26.08       20.69      1.93 o 
   3   8   0       29.89       31.65      2.42 o 
   4   8   0       45.39       40.07      2.62 o 
   1   9   0        0.12       -1.08      1.53 o 
   2   9   0        1.17       -0.62      1.15 o 
   3   9   0        0.26        0.81      1.15 o 
   0  10   0       73.46       75.84      6.42 o 
   1  10   0        3.07        4.34      1.98 o 
  -7   0   1       27.98       31.61      2.92 o 
  -5   0   1        6.67        7.28      1.06 o 
  -3   0   1      324.67      337.54      4.43 o 
  -1   0   1      697.51      657.56      7.42 o 
   1   0   1      746.06      784.87      8.24 o 
   3   0   1      629.96      660.79      9.31 o 
   5   0   1        2.91        0.33      0.68 o 
   7   0   1       54.64       51.77      5.93 o 
  -7   1   1       50.56       52.60      2.22 o 
  -6   1   1        8.91        8.77      1.04 o 
  -5   1   1       61.86       66.18      1.63 o 
  -4   1   1      554.17      571.21      5.88 o 
  -3   1   1       58.46       43.30      1.06 o 
  -2   1   1     1296.94     1369.43     10.64 o 
  -1   1   1      957.08      911.93      6.98 o 
   0   1   1     2615.44     2625.78     66.80 o 
   1   1   1      629.92      598.47      5.42 o 
   2   1   1       30.88       23.88      0.85 o 
   3   1   1       87.99      109.64      1.64 o 
   4   1   1      220.71      217.60      2.89 o 
   5   1   1       86.86       79.03      1.91 o 
   6   1   1       17.48       17.41      1.34 o 
   7   1   1       69.23       66.73      2.46 o 
  -7   2   1       89.45       89.92      3.15 o 
  -6   2   1        0.51       -0.82      0.60 o 
  -5   2   1       15.83       14.04      1.08 o 
  -4   2   1        4.34        1.93      0.46 o 
  -3   2   1      875.48      847.12      6.27 o 
  -2   2   1      271.28      279.26      2.51 o 
  -1   2   1       28.05       22.57      1.62 o 
   0   2   1     4098.70     4038.25     27.86 o 
   1   2   1       28.41       20.32      1.00 o 
   2   2   1      809.37      783.07      5.58 o 
   3   2   1      821.69      812.93      7.03 o 
   4   2   1      314.14      311.46      3.40 o 
   5   2   1     1057.52     1034.65      8.98 o 
   6   2   1       35.98       38.89      1.86 o 
   7   2   1        1.23       -0.01      0.90 o 
  -7   3   1        0.40       -0.17      0.90 o 
  -6   3   1       34.53       37.55      1.96 o 
  -5   3   1       15.85       14.78      1.56 o 
  -4   3   1        1.83        0.16      0.49 o 
  -3   3   1        1.17       -0.24      0.29 o 
  -2   3   1       32.32       43.24      1.09 o 
  -1   3   1      222.91      190.65      2.24 o 
   0   3   1      294.31      285.19      2.55 o 
   1   3   1        1.48        0.55      0.34 o 
   2   3   1      123.47      106.26      1.64 o 
   3   3   1       22.17       13.83      0.71 o 
   4   3   1      273.76      274.16      3.66 o 
   5   3   1      215.47      211.16      3.93 o 
   6   3   1        0.01        0.82      0.85 o 
   7   3   1       10.59       10.33      1.52 o 
  -7   4   1       34.71       39.43      2.29 o 
  -6   4   1       96.00       93.13      2.92 o 
  -5   4   1       30.13       29.78      2.79 o 
  -4   4   1       11.50       11.24      1.10 o 
  -3   4   1       41.52       46.14      1.70 o 
  -2   4   1      583.31      608.07      8.05 o 
  -1   4   1       80.43      118.06      1.90 o 
   0   4   1       63.86       73.56      1.29 o 
   1   4   1       63.82       66.11      1.47 o 
   2   4   1      265.78      324.31      4.84 o 
   3   4   1      101.73      102.34      2.03 o 
   4   4   1       27.87       29.97      1.94 o 
   5   4   1      126.18      128.42      3.19 o 
   6   4   1       87.78       84.33      2.82 o 
   7   4   1        0.61        0.71      1.02 o 
  -6   5   1       47.68       47.59      2.49 o 
  -5   5   1      101.76      102.26      3.38 o 
  -4   5   1      123.92      105.69      2.95 o 
  -3   5   1        5.93        5.20      0.90 o 
  -2   5   1      211.68      245.36      3.96 o 
  -1   5   1      111.44      107.43      2.03 o 
   0   5   1      476.41      447.78      4.05 o 
   1   5   1       12.58       13.42      0.88 o 
   2   5   1       89.09       84.23      2.39 o 
   3   5   1       62.99       62.88      2.13 o 
   4   5   1       81.54       81.57      2.65 o 
   5   5   1       17.09       20.02      1.59 o 
   6   5   1        0.31        0.32      0.88 o 
  -6   6   1        3.49        3.68      1.20 o 
  -5   6   1        3.03        2.57      1.12 o 
  -4   6   1        1.23        1.34      0.85 o 
  -3   6   1       16.93       15.99      1.39 o 
  -2   6   1        9.51        7.87      1.02 o 
  -1   6   1       39.84       50.48      1.56 o 
   0   6   1       15.34       16.19      1.21 o 
   1   6   1       87.44       95.54      2.12 o 
   2   6   1      108.28      100.07      2.68 o 
   3   6   1      124.32      110.78      2.99 o 
   4   6   1       46.26       46.31      2.26 o 
   5   6   1       26.63       29.61      1.93 o 
   6   6   1        1.03        1.39      1.07 o 
  -5   7   1      103.57       98.57      4.08 o 
  -4   7   1       28.67       27.34      2.05 o 
  -3   7   1       10.14        9.88      1.27 o 
  -2   7   1       52.44       56.69      4.08 o 
  -1   7   1      494.84      479.31     10.45 o 
   0   7   1        4.76        5.12      1.23 o 
   1   7   1       85.09       73.10      5.52 o 
   2   7   1        0.29       -1.12      0.83 o 
   3   7   1       12.75       12.23      1.35 o 
   4   7   1       65.40       56.72      2.54 o 
   5   7   1        3.31        4.13      1.26 o 
  -4   8   1        4.17        2.97      1.29 o 
  -3   8   1       10.17        6.17      1.45 o 
  -2   8   1       18.23       18.37      2.21 o 
  -1   8   1        5.25        4.56      1.35 o 
   0   8   1      168.11      175.77      5.77 o 
   1   8   1       15.46       20.59      1.91 o 
   2   8   1       19.41       18.25      1.86 o 
   3   8   1       13.68       13.09      1.72 o 
   4   8   1       34.26       40.24      2.40 o 
  -3   9   1        2.14        4.82      1.47 o 
  -2   9   1       21.17       18.96      2.07 o 
  -1   9   1       52.33       54.06      2.93 o 
   0   9   1        0.55        1.42      2.04 o 
   1   9   1        3.30        4.21      1.93 o 
   2   9   1       26.06       27.69      2.70 o 
   3   9   1       24.78       34.61      2.63 o 
  -1  10   1        4.70        6.46      2.07 o 
   0  10   1       31.18       33.69      3.36 o 
   1  10   1       55.52       61.01      5.68 o 
  -8   0   2        0.36        0.94      1.73 o 
  -6   0   2      282.63      275.23      5.50 o 
  -4   0   2      288.12      293.27      4.14 o 
  -2   0   2     6954.17     6626.87     66.05 o 
   2   0   2      978.95     1006.27      9.61 o 
   4   0   2      130.74      140.65      3.23 o 
   6   0   2       32.19       30.70      2.61 o 
  -7   1   2       79.37       78.49      2.96 o 
  -6   1   2        0.00        0.32      0.64 o 
  -5   1   2      131.08      128.59      2.21 o 
  -4   1   2      149.89      166.86      3.29 o 
  -3   1   2       98.59       90.71      1.48 o 
  -2   1   2        8.09       10.66      0.52 o 
  -1   1   2      905.61      905.62      6.96 o 
   0   1   2       99.83       96.23      1.10 o 
   1   1   2     3784.54     3653.83     19.55 o 
   2   1   2      275.90      283.45      2.53 o 
   3   1   2        3.92        3.32      0.45 o 
   4   1   2       95.75      103.44      1.96 o 
   5   1   2       99.20       95.12      2.11 o 
   6   1   2       29.24       30.72      2.00 o 
   7   1   2        6.44        8.28      1.18 o 
  -7   2   2        4.86        8.34      1.55 o 
  -6   2   2       17.73       15.30      1.22 o 
  -5   2   2       26.21       25.50      1.36 o 
  -4   2   2      248.44      242.53      2.92 o 
  -3   2   2       16.09        8.88      0.54 o 
  -2   2   2      880.14      837.29      8.80 o 
  -1   2   2       79.65       86.23      1.52 o 
   0   2   2      407.54      407.90      3.32 o 
   1   2   2      548.13      499.60      7.01 o 
   2   2   2      168.68      197.94      3.07 o 
   3   2   2        2.73        1.05      0.37 o 
   4   2   2      106.74       83.47      1.69 o 
   5   2   2       68.15       78.17      1.97 o 
   6   2   2        0.52        0.55      0.72 o 
   7   2   2        6.73        5.38      1.27 o 
  -7   3   2       30.38       32.83      2.81 o 
  -6   3   2       36.63       32.00      1.79 o 
  -5   3   2       19.35       18.41      1.41 o 
  -4   3   2      153.70      163.37      3.11 o 
  -3   3   2      136.19      119.91      1.65 o 
  -2   3   2        0.51        1.13      0.66 o 
  -1   3   2      354.70      405.74      3.65 o 
   0   3   2     1320.38     1276.79     13.83 o 
   1   3   2     2164.96     2314.93     27.81 o 
   2   3   2       72.82       62.26      1.54 o 
   3   3   2        0.12       -0.08      0.31 o 
   4   3   2       11.05       10.43      0.77 o 
   5   3   2      242.64      239.26      4.21 o 
   6   3   2      245.63      248.53      5.07 o 
   7   3   2       10.55       10.71      1.50 o 
  -7   4   2       19.65       25.50      2.49 o 
  -6   4   2        1.76        1.34      0.88 o 
  -5   4   2        3.23        3.43      0.93 o 
  -4   4   2        4.01        2.73      0.78 o 
  -3   4   2       76.77       69.14      2.07 o 
  -2   4   2      235.72      252.81      2.93 o 
  -1   4   2      943.38      956.91      7.40 o 
   0   4   2       15.53       21.17      0.77 o 
   1   4   2      309.35      375.10      3.90 o 
   2   4   2      676.17      667.18      7.57 o 
   3   4   2       18.07       16.59      0.97 o 
   4   4   2       43.05       38.12      2.25 o 
   5   4   2       28.78       25.42      1.68 o 
   6   4   2        0.52        0.27      0.84 o 
   7   4   2        2.28        1.56      1.07 o 
  -6   5   2       40.29       44.43      2.42 o 
  -5   5   2      191.44      188.30      6.48 o 
  -4   5   2        5.70        3.11      0.95 o 
  -3   5   2       13.31       15.19      1.23 o 
  -2   5   2       20.81       24.61      1.73 o 
  -1   5   2       97.54       92.22      2.10 o 
   0   5   2      199.89      173.81      2.27 o 
   1   5   2      135.13      118.95      2.21 o 
   2   5   2       19.07       19.73      1.30 o 
   3   5   2       64.97       62.97      2.17 o 
   4   5   2       52.67       49.33      2.29 o 
   5   5   2       15.13       14.22      1.45 o 
   6   5   2       36.80       43.75      2.33 o 
  -6   6   2        0.02        0.83      1.25 o 
  -5   6   2       86.08       77.38      4.81 o 
  -4   6   2        1.77        4.26      1.03 o 
  -3   6   2       25.44       21.08      1.54 o 
  -2   6   2        0.80        0.67      0.89 o 
  -1   6   2      106.67       99.12      2.49 o 
   0   6   2        3.30        2.50      0.75 o 
   1   6   2       28.41       24.56      1.27 o 
   2   6   2        0.46        1.32      1.51 o 
   3   6   2       35.47       31.95      1.79 o 
   4   6   2        4.96        4.07      1.00 o 
   5   6   2        0.68        0.13      0.93 o 
   6   6   2        2.39        1.95      1.10 o 
  -5   7   2        3.23        3.79      1.29 o 
  -4   7   2        6.99        3.35      1.35 o 
  -3   7   2        8.65        9.15      1.55 o 
  -2   7   2      119.12      115.12      3.60 o 
  -1   7   2       47.13       45.63      2.45 o 
   0   7   2      567.41      578.91      6.93 o 
   1   7   2       23.46       20.57      1.77 o 
   2   7   2        1.10       -0.24      0.90 o 
   3   7   2        4.53        5.74      1.13 o 
   4   7   2        0.10        1.11      0.87 o 
   5   7   2       19.47       23.95      1.90 o 
  -4   8   2        3.51        3.40      1.38 o 
  -3   8   2        0.02        0.57      1.00 o 
  -2   8   2        0.74        2.05      1.21 o 
  -1   8   2       75.71       78.15      3.16 o 
   0   8   2       74.20       70.47      3.04 o 
   1   8   2       18.53       18.93      1.92 o 
   2   8   2        8.56        6.35      1.43 o 
   3   8   2       41.64       42.91      2.65 o 
   4   8   2        0.08        0.86      0.96 o 
  -3   9   2        0.50        0.04      1.91 o 
  -2   9   2       11.05       11.42      1.77 o 
  -1   9   2        3.51        4.74      1.49 o 
   0   9   2       38.40       41.20      3.64 o 
   1   9   2       22.10       19.69      2.69 o 
   2   9   2        6.08        4.54      1.41 o 
   3   9   2        3.13        5.21      1.49 o 
  -1  10   2        3.25        5.54      2.05 o 
   0  10   2        2.19        5.59      2.72 o 
   1  10   2        0.81        1.60      1.80 o 
  -7   0   3       12.99       11.01      2.00 o 
  -5   0   3      645.90      645.72      7.49 o 
  -3   0   3       93.85      102.05      3.68 o 
  -1   0   3     1307.86     1288.82     10.92 o 
   1   0   3       76.10       40.18      1.89 o 
   3   0   3     1443.52     1499.98     18.16 o 
   5   0   3      130.49      100.09      3.09 o 
   7   0   3       61.04       63.63      4.88 o 
  -7   1   3       65.96       66.89      2.75 o 
  -6   1   3        2.37        2.36      0.75 o 
  -5   1   3        0.17       -0.24      0.42 o 
  -4   1   3       59.05       67.79      1.46 o 
  -3   1   3      552.75      579.84      4.31 o 
  -2   1   3        0.01        0.22      0.22 o 
  -1   1   3      364.92      347.49      3.23 o 
   0   1   3     2499.78     2534.59     29.50 o 
   1   1   3     3078.16     2907.31     16.85 o 
   2   1   3       46.68       62.42      1.17 o 
   3   1   3      345.74      440.23      4.12 o 
   4   1   3      196.82      199.57      2.84 o 
   5   1   3        2.24        1.14      0.57 o 
   6   1   3        0.47        0.70      0.74 o 
   7   1   3        1.94        0.78      0.85 o 
  -7   2   3       77.80       82.89      2.72 o 
  -6   2   3      261.86      263.95      4.18 o 
  -5   2   3       78.04       71.27      2.04 o 
  -4   2   3       60.71       79.78      1.91 o 
  -3   2   3      582.81      554.52      6.17 o 
  -2   2   3      549.89      572.80      5.50 o 
  -1   2   3     8862.80     9036.27     77.09 o 
   0   2   3       63.59       77.15      1.05 o 
   1   2   3        6.49        7.25      0.50 o 
   2   2   3      745.21      716.06      8.92 o 
   3   2   3      149.35      143.15      2.18 o 
   4   2   3       16.29       16.48      0.92 o 
   5   2   3        1.10        3.32      0.73 o 
   6   2   3        5.71        5.53      1.11 o 
   7   2   3        1.30        3.37      1.12 o 
  -7   3   3       35.30       38.85      2.66 o 
  -6   3   3       62.10       61.19      2.30 o 
  -5   3   3       76.75       66.94      2.33 o 
  -4   3   3        2.19        3.16      0.65 o 
  -3   3   3        7.46        7.22      0.77 o 
  -2   3   3     2670.05     2854.00     21.37 o 
  -1   3   3     1301.07     1364.99      8.70 o 
   0   3   3      171.76      182.77      2.47 o 
   1   3   3      426.57      466.11      5.14 o 
   2   3   3       23.24       16.76      0.68 o 
   3   3   3       71.31       75.51      1.85 o 
   4   3   3       15.59       11.88      0.82 o 
   5   3   3       44.72       46.88      2.13 o 
   6   3   3      128.36      127.41      4.46 o 
   7   3   3        7.07        7.82      1.41 o 
  -7   4   3       11.72       15.07      1.66 o 
  -6   4   3       40.40       48.41      2.38 o 
  -5   4   3        0.72        0.38      0.73 o 
  -4   4   3       10.30       10.40      1.11 o 
  -3   4   3       32.14       32.72      1.75 o 
  -2   4   3      380.61      355.99      4.48 o 
  -1   4   3       46.48       49.78      1.63 o 
   0   4   3       13.62        7.96      0.56 o 
   1   4   3      977.41     1034.30     12.70 o 
   2   4   3       96.58      109.64      2.56 o 
   3   4   3       87.41       72.37      1.74 o 
   4   4   3      124.24      122.27      2.90 o 
   5   4   3       73.95       82.15      2.63 o 
   6   4   3        5.39        5.78      1.24 o 
   7   4   3        1.96        3.07      1.25 o 
  -6   5   3       24.63       26.58      2.52 o 
  -5   5   3       52.94       58.43      2.44 o 
  -4   5   3      302.60      286.68      4.95 o 
  -3   5   3      112.16      113.03      2.82 o 
  -2   5   3        4.16        1.41      0.65 o 
  -1   5   3       14.71       14.72      0.85 o 
   0   5   3      315.69      334.85      3.83 o 
   1   5   3        5.98        3.18      0.61 o 
   2   5   3       18.43       22.46      1.11 o 
   3   5   3       38.25       34.45      1.65 o 
   4   5   3      314.48      300.55      4.86 o 
   5   5   3      156.05      163.49      3.79 o 
   6   5   3       14.65       17.23      1.76 o 
  -6   6   3        0.21       -0.66      0.96 o 
  -5   6   3       16.21       17.71      1.66 o 
  -4   6   3       76.42       66.17      2.51 o 
  -3   6   3        4.62        8.00      1.12 o 
  -2   6   3       52.42       55.82      2.04 o 
  -1   6   3        1.29        1.90      0.74 o 
   0   6   3      241.77      228.11      3.75 o 
   1   6   3      366.35      383.18      6.70 o 
   2   6   3        0.04       -0.77      0.60 o 
   3   6   3      124.28      116.44      3.59 o 
   4   6   3      160.57      158.87      3.68 o 
   5   6   3       16.17       16.62      1.60 o 
   6   6   3        7.66       10.33      1.62 o 
  -5   7   3       36.41       38.07      2.38 o 
  -4   7   3        5.73        4.10      1.15 o 
  -3   7   3       13.46       12.36      1.37 o 
  -2   7   3       93.07       91.67      3.20 o 
  -1   7   3      583.78      559.04      8.13 o 
   0   7   3        1.87        0.53      0.84 o 
   1   7   3       22.59       20.70      1.47 o 
   2   7   3       24.10       22.45      2.44 o 
   3   7   3       33.69       26.09      2.49 o 
   4   7   3        0.77        0.12      0.93 o 
   5   7   3        4.07        2.97      1.18 o 
  -4   8   3       29.51       33.48      2.51 o 
  -3   8   3        1.50        0.75      1.09 o 
  -2   8   3       21.74       22.79      2.01 o 
  -1   8   3       64.76       60.57      2.83 o 
   0   8   3      102.92      106.87      3.63 o 
   1   8   3        5.79        3.28      1.29 o 
   2   8   3       22.14       25.14      2.08 o 
   3   8   3       58.44       52.23      2.65 o 
   4   8   3       50.67       48.38      2.45 o 
  -3   9   3        0.74       -0.14      1.69 o 
  -2   9   3        8.77        6.39      1.52 o 
  -1   9   3       35.93       37.25      2.57 o 
   0   9   3       57.29       55.09      3.76 o 
   1   9   3        0.78       -0.64      1.54 o 
   2   9   3        9.79        8.62      2.59 o 
   3   9   3       31.96       35.14      2.94 o 
  -1  10   3        0.03        0.78      1.72 o 
   0  10   3        0.27        1.15      1.69 o 
  -8   0   4       22.88       17.48      2.55 o 
  -6   0   4      287.48      277.66      7.09 o 
  -4   0   4      160.46      162.79      3.27 o 
  -2   0   4     6988.45     6599.01     70.56 o 
   0   0   4      848.94      842.22     14.88 o 
   2   0   4      453.16      440.31      5.34 o 
   4   0   4      140.07      135.99      3.29 o 
   6   0   4      172.17      171.97      4.58 o 
  -7   1   4       19.69       20.61      1.75 o 
  -6   1   4      270.92      278.20      4.29 o 
  -5   1   4      132.38      127.83      2.62 o 
  -4   1   4        1.30        3.28      0.47 o 
  -3   1   4       79.90       88.17      1.43 o 
  -2   1   4     1316.46     1452.32      9.04 o 
  -1   1   4    15674.69    15540.76    111.33 o 
   0   1   4     2520.70     2439.22     31.10 o 
   1   1   4       15.77       15.83      0.59 o 
   2   1   4     2160.31     2225.41     13.72 o 
   3   1   4     1816.84     2015.88     13.26 o 
   4   1   4      374.83      378.82      4.19 o 
   5   1   4       17.24       15.60      1.06 o 
   6   1   4      260.38      244.09      3.91 o 
   7   1   4        0.36        1.03      0.83 o 
  -7   2   4       27.98       31.29      1.90 o 
  -6   2   4      383.70      371.30      4.94 o 
  -5   2   4      165.27      158.90      3.02 o 
  -4   2   4      108.48      104.01      2.16 o 
  -3   2   4      220.89      244.71      2.51 o 
  -2   2   4      612.86      686.15      5.64 o 
  -1   2   4      449.94      461.07      4.62 o 
   0   2   4     4784.08     4807.57     51.00 o 
   1   2   4      156.76      169.85      1.98 o 
   2   2   4      181.95      190.64      2.28 o 
   3   2   4       62.16       73.95      1.70 o 
   4   2   4      112.04      118.28      2.38 o 
   5   2   4        0.89        1.17      0.63 o 
   6   2   4       96.83       89.16      3.03 o 
   7   2   4       50.17       56.74      2.71 o 
  -7   3   4        7.04        4.42      1.13 o 
  -6   3   4        0.79        1.45      0.91 o 
  -5   3   4      173.91      184.67      3.81 o 
  -4   3   4       94.18       90.63      2.10 o 
  -3   3   4      265.50      300.34      4.16 o 
  -2   3   4      502.13      582.82      5.21 o 
  -1   3   4      264.72      279.46      2.62 o 
   0   3   4     1042.64     1093.34      6.87 o 
   1   3   4      971.45     1004.01     10.04 o 
   2   3   4       60.59       69.31      1.31 o 
   3   3   4       14.11       15.02      0.78 o 
   4   3   4      142.63      159.73      2.63 o 
   5   3   4       11.16       11.05      1.25 o 
   6   3   4       45.10       53.37      3.20 o 
   7   3   4        1.33        3.44      1.23 o 
  -7   4   4       63.12       62.97      2.70 o 
  -6   4   4        2.01        2.40      0.99 o 
  -5   4   4       38.17       41.20      2.00 o 
  -4   4   4        0.69       -0.34      0.57 o 
  -3   4   4      668.75      757.30      7.96 o 
  -2   4   4        2.55        1.76      0.51 o 
  -1   4   4        0.59        3.06      0.47 o 
   0   4   4      123.44      123.38      2.01 o 
   1   4   4     1380.66     1429.51     11.20 o 
   2   4   4        6.74        5.65      0.50 o 
   3   4   4       25.84       30.11      1.23 o 
   4   4   4      530.57      544.15      6.58 o 
   5   4   4      802.60      822.84     14.39 o 
   6   4   4       34.55       38.66      2.28 o 
  -6   5   4        0.38        0.93      0.92 o 
  -5   5   4       13.43       12.60      1.50 o 
  -4   5   4       16.67       12.21      1.28 o 
  -3   5   4        0.05       -0.82      0.55 o 
  -2   5   4        0.59        1.60      0.96 o 
  -1   5   4        6.20        7.24      0.69 o 
   0   5   4       59.81       67.91      1.47 o 
   1   5   4      359.76      344.20      6.06 o 
   2   5   4       39.14       41.77      1.39 o 
   3   5   4        2.15        0.87      0.73 o 
   4   5   4       93.98       93.35      2.72 o 
   5   5   4       32.68       34.46      2.57 o 
   6   5   4        0.07        0.19      0.96 o 
  -6   6   4        4.77        9.63      1.55 o 
  -5   6   4       36.94       37.84      2.23 o 
  -4   6   4        0.32        2.41      1.00 o 
  -3   6   4       13.67       11.77      1.28 o 
  -2   6   4       27.08       23.08      1.47 o 
  -1   6   4      182.56      194.25      3.56 o 
   0   6   4      244.05      237.91      3.83 o 
   1   6   4       10.43        6.19      0.81 o 
   2   6   4        3.96        5.27      0.80 o 
   3   6   4      116.60      105.35      2.82 o 
   4   6   4      247.01      242.45      4.76 o 
   5   6   4       59.22       66.64      3.82 o 
   6   6   4        0.69        2.15      1.17 o 
  -5   7   4       22.35       19.69      1.89 o 
  -4   7   4       17.76       21.09      1.77 o 
  -3   7   4       53.95       49.42      2.21 o 
  -2   7   4       96.55       92.60      5.02 o 
  -1   7   4      281.63      275.39      8.12 o 
   0   7   4       40.22       39.79      2.77 o 
   1   7   4       44.13       44.56      1.93 o 
   2   7   4       64.52       67.00      2.42 o 
   3   7   4       31.80       34.98      1.89 o 
   4   7   4       53.20       44.05      2.28 o 
   5   7   4       23.59       26.55      2.25 o 
  -4   8   4        0.02        0.52      1.22 o 
  -3   8   4        1.56        2.32      1.54 o 
  -2   8   4        9.30        8.96      1.53 o 
  -1   8   4       56.15       58.01      2.84 o 
   0   8   4      315.50      306.77      7.06 o 
   1   8   4       11.26       15.77      2.25 o 
   2   8   4        3.46        3.85      1.21 o 
   3   8   4       28.15       24.13      2.01 o 
   4   8   4        0.65        1.05      1.07 o 
  -3   9   4        5.07        4.90      1.48 o 
  -2   9   4       37.12       44.97      2.77 o 
  -1   9   4        0.05        0.84      1.27 o 
   0   9   4       31.47       31.56      3.01 o 
   1   9   4        0.08       -0.32      1.60 o 
   2   9   4       29.84       34.27      2.94 o 
   3   9   4        3.47        5.27      1.42 o 
   0  10   4       25.21       41.15      3.54 o 
  -7   0   5       39.03       39.49      5.68 o 
  -5   0   5       25.99       31.62      3.58 o 
  -3   0   5      999.99     1128.16     10.95 o 
  -1   0   5    10464.10    10503.80    355.75 o 
   1   0   5      123.38      148.06      3.11 o 
   3   0   5      721.47      917.63     10.03 o 
   5   0   5      228.27      183.25      4.37 o 
   7   0   5        0.01        1.09      1.42 o 
  -7   1   5        0.59        1.13      0.91 o 
  -6   1   5      398.64      400.53      5.03 o 
  -5   1   5        1.78        2.16      0.66 o 
  -4   1   5      167.67      152.03      2.54 o 
  -3   1   5       15.13        9.12      0.55 o 
  -2   1   5       32.23       23.24      0.79 o 
  -1   1   5    10093.00    10293.42    133.22 o 
   0   1   5      352.57      353.04      3.59 o 
   1   1   5       21.39       19.52      0.67 o 
   2   1   5      699.84      676.87      5.28 o 
   3   1   5       14.60       18.82      0.86 o 
   4   1   5        3.11        3.62      0.60 o 
   5   1   5       50.01       54.55      1.73 o 
   6   1   5        5.43        3.26      0.82 o 
   7   1   5        6.74        8.88      1.25 o 
  -7   2   5        2.44        2.54      0.99 o 
  -6   2   5       74.33       82.04      2.43 o 
  -5   2   5       99.44       88.92      2.25 o 
  -4   2   5       61.12       86.89      1.97 o 
  -3   2   5      450.88      494.07      5.53 o 
  -2   2   5      425.76      360.36      3.56 o 
  -1   2   5     1075.95     1063.23      6.88 o 
   0   2   5      726.53      702.60      4.95 o 
   1   2   5      966.14      965.36      6.63 o 
   2   2   5      169.93      184.48      2.31 o 
   3   2   5        0.01        1.41      0.42 o 
   4   2   5      166.77      166.77      2.71 o 
   5   2   5       34.36       29.28      1.38 o 
   6   2   5       59.45       48.54      2.96 o 
   7   2   5       55.29       56.08      2.76 o 
  -7   3   5       28.62       23.85      1.75 o 
  -6   3   5       29.78       25.33      1.74 o 
  -5   3   5       12.90       16.33      1.32 o 
  -4   3   5       47.67       44.67      1.52 o 
  -3   3   5       42.16       37.71      2.13 o 
  -2   3   5        0.02        0.69      0.43 o 
  -1   3   5        1.38        0.09      0.31 o 
   0   3   5      103.33       91.22      1.44 o 
   1   3   5      454.29      469.04      4.01 o 
   2   3   5       25.60       19.24      0.81 o 
   3   3   5      136.05      137.89      2.23 o 
   4   3   5      733.97      738.08      6.67 o 
   5   3   5       23.34       24.47      1.66 o 
   6   3   5       14.42       13.97      1.55 o 
   7   3   5        1.44        0.88      1.04 o 
  -7   4   5        9.46       10.93      1.53 o 
  -6   4   5        5.40        5.17      1.15 o 
  -5   4   5       19.52       19.48      1.62 o 
  -4   4   5        5.23        4.74      0.87 o 
  -3   4   5        0.09        1.77      0.70 o 
  -2   4   5      198.00      195.20      2.78 o 
  -1   4   5      582.60      532.70      4.42 o 
   0   4   5      405.60      430.79      3.67 o 
   1   4   5        6.05        2.09      0.50 o 
   2   4   5       24.90       30.46      1.00 o 
   3   4   5       49.14       48.98      1.59 o 
   4   4   5      270.20      258.81      5.09 o 
   5   4   5        3.32        2.97      1.04 o 
   6   4   5        0.08        0.13      0.92 o 
  -6   5   5       36.38       36.39      2.24 o 
  -5   5   5        9.09        7.34      1.24 o 
  -4   5   5       13.60       15.63      1.44 o 
  -3   5   5        3.88        4.03      0.82 o 
  -2   5   5       87.92      104.15      2.52 o 
  -1   5   5      153.79      144.51      2.87 o 
   0   5   5      362.40      392.54      3.69 o 
   1   5   5       32.62       33.25      1.26 o 
   2   5   5       24.02       21.74      1.26 o 
   3   5   5      136.68      132.56      2.58 o 
   4   5   5      223.03      220.79      4.49 o 
   5   5   5        0.41       -0.20      0.85 o 
   6   5   5        6.68        7.31      1.41 o 
  -6   6   5       83.82       83.97      3.32 o 
  -5   6   5       10.14        8.33      1.37 o 
  -4   6   5       12.73       12.25      1.39 o 
  -3   6   5        0.84        0.91      1.07 o 
  -2   6   5      202.75      193.91      3.75 o 
  -1   6   5       29.96       32.80      1.61 o 
   0   6   5        2.75        6.92      1.15 o 
   1   6   5       43.28       43.01      1.66 o 
   2   6   5        1.47        0.60      0.58 o 
   3   6   5        3.57        5.89      1.00 o 
   4   6   5       54.47       56.78      2.93 o 
   5   6   5      110.63      119.72      3.75 o 
  -5   7   5       11.29       10.68      1.93 o 
  -4   7   5        6.34        7.44      1.24 o 
  -3   7   5       29.85       30.10      1.84 o 
  -2   7   5        0.78       -1.01      0.84 o 
  -1   7   5      102.65       96.18      4.68 o 
   0   7   5        6.17        4.38      1.20 o 
   1   7   5        1.38        0.54      0.75 o 
   2   7   5        2.12        3.18      0.91 o 
   3   7   5        6.04        6.87      1.18 o 
   4   7   5       33.87       34.51      2.08 o 
   5   7   5        0.01        0.08      1.08 o 
  -4   8   5        0.58        0.37      1.69 o 
  -3   8   5        0.56       -0.26      1.03 o 
  -2   8   5        5.44        4.33      1.36 o 
  -1   8   5       17.38       15.82      1.89 o 
   0   8   5        9.25       11.32      1.63 o 
   1   8   5       26.54       21.04      2.23 o 
   2   8   5       22.84       16.54      1.68 o 
   3   8   5       19.01       15.01      1.72 o 
   4   8   5        0.45        0.95      1.04 o 
  -3   9   5        1.99        5.28      3.33 o 
  -2   9   5        5.89        5.02      1.50 o 
  -1   9   5       17.70       20.45      2.08 o 
   0   9   5        0.03       -0.32      1.61 o 
   1   9   5        9.89        7.45      2.09 o 
   2   9   5        0.47       -1.25      1.43 o 
   3   9   5       31.03       36.65      2.51 o 
  -8   0   6        2.38        1.87      1.57 o 
  -6   0   6       40.71       40.45      3.27 o 
  -4   0   6      661.75      628.42     12.57 o 
  -2   0   6       73.34       52.54      3.50 o 
   0   0   6       43.22       40.88      1.20 o 
   2   0   6      662.80      707.71      7.84 o 
   4   0   6      459.67      507.79      7.30 o 
   6   0   6      185.34      176.72      4.78 o 
  -7   1   6       11.27        9.10      1.36 o 
  -6   1   6       11.11        8.77      1.02 o 
  -5   1   6      131.28      134.07      2.68 o 
  -4   1   6       69.28       66.60      1.45 o 
  -3   1   6        9.37        7.66      0.50 o 
  -2   1   6       41.22       57.11      1.00 o 
  -1   1   6     5124.35     5097.95     38.63 o 
   0   1   6     3261.63     3098.21     17.98 o 
   1   1   6        0.06       -0.16      0.27 o 
   2   1   6        7.56        3.76      0.47 o 
   3   1   6      305.14      282.13      3.31 o 
   4   1   6       18.46       18.22      1.03 o 
   5   1   6       14.44       10.97      0.95 o 
   6   1   6       79.71       77.66      2.28 o 
   7   1   6        0.16        0.48      0.84 o 
  -7   2   6       10.98       12.54      1.47 o 
  -6   2   6       73.41       75.77      2.33 o 
  -5   2   6      147.88      143.75      2.85 o 
  -4   2   6        0.11       -0.04      0.41 o 
  -3   2   6        0.36        0.53      0.37 o 
  -2   2   6       15.99       26.75      0.93 o 
  -1   2   6      123.12      145.07      1.92 o 
   0   2   6      477.31      495.08      3.88 o 
   1   2   6       19.01       21.97      0.78 o 
   2   2   6      541.66      599.47      5.01 o 
   3   2   6        0.01        0.26      0.37 o 
   4   2   6      336.24      297.51      3.80 o 
   5   2   6       33.86       29.26      1.42 o 
   6   2   6        0.92       -0.33      0.76 o 
   7   2   6        0.04        1.40      1.00 o 
  -7   3   6        1.40        2.26      1.23 o 
  -6   3   6       10.31        9.31      1.27 o 
  -5   3   6       33.38       33.56      1.72 o 
  -4   3   6      178.94      184.70      3.43 o 
  -3   3   6        0.41        5.31      0.65 o 
  -2   3   6      773.26      753.93      8.23 o 
  -1   3   6     1053.89     1130.78      7.64 o 
   0   3   6      230.82      275.48      2.79 o 
   1   3   6       10.02        7.45      0.57 o 
   2   3   6        0.23        0.35      0.34 o 
   3   3   6       16.19       17.93      1.07 o 
   4   3   6      695.18      700.56      6.55 o 
   5   3   6        5.08        4.66      1.09 o 
   6   3   6        3.24        2.48      0.98 o 
   7   3   6        0.28       -0.25      1.00 o 
  -7   4   6       34.71       35.18      2.30 o 
  -6   4   6        2.12        2.07      1.02 o 
  -5   4   6       31.97       28.69      1.78 o 
  -4   4   6        1.08        1.10      0.71 o 
  -3   4   6      237.99      249.16      3.98 o 
  -2   4   6      553.73      542.00      5.29 o 
  -1   4   6       99.73       95.73      1.61 o 
   0   4   6        0.04        0.70      0.43 o 
   1   4   6       30.63       41.95      1.32 o 
   2   4   6      153.63      143.70      2.22 o 
   3   4   6      131.02      138.60      2.68 o 
   4   4   6       92.83       93.98      2.47 o 
   5   4   6      214.07      212.04      4.63 o 
   6   4   6        0.04        0.15      0.92 o 
  -6   5   6       44.01       41.73      2.35 o 
  -5   5   6        1.18        0.80      0.98 o 
  -4   5   6        4.19        3.27      0.89 o 
  -3   5   6        2.54        2.21      0.77 o 
  -2   5   6      143.06      154.88      3.09 o 
  -1   5   6       47.77       57.08      1.38 o 
   0   5   6       33.45       44.42      1.23 o 
   1   5   6      918.18      936.01     15.40 o 
   2   5   6        0.08        0.84      0.50 o 
   3   5   6       20.35       21.99      1.29 o 
   4   5   6       77.86       83.03      2.81 o 
   5   5   6        2.73        1.71      1.03 o 
   6   5   6        0.63        0.12      0.98 o 
  -6   6   6       31.96       33.24      2.79 o 
  -5   6   6        0.78        0.06      0.94 o 
  -4   6   6       39.82       37.06      2.00 o 
  -3   6   6        3.66        4.07      0.97 o 
  -2   6   6       21.68       19.73      1.41 o 
  -1   6   6      154.73      149.89      5.01 o 
   0   6   6       54.84       51.16      1.69 o 
   1   6   6        6.32        8.41      0.84 o 
   2   6   6        0.81        0.09      0.57 o 
   3   6   6        0.50        0.24      0.75 o 
   4   6   6       36.74       31.80      2.01 o 
   5   6   6        0.28       -0.03      0.96 o 
  -5   7   6       23.69       21.53      2.40 o 
  -4   7   6        2.92        1.78      1.30 o 
  -3   7   6        2.02        1.31      0.95 o 
  -2   7   6       97.69       99.93      3.36 o 
  -1   7   6        0.06       -1.22      0.81 o 
   0   7   6       28.52       27.72      1.99 o 
   1   7   6        0.62        0.23      0.70 o 
   2   7   6        5.54        1.66      0.87 o 
   3   7   6       56.66       52.24      2.91 o 
   4   7   6        2.89        1.16      1.16 o 
   5   7   6        4.73        4.31      1.41 o 
  -4   8   6        6.21        5.39      2.11 o 
  -3   8   6       29.28       34.31      3.18 o 
  -2   8   6       30.80       31.66      2.25 o 
  -1   8   6      125.67      126.60      4.00 o 
   0   8   6        0.30       -0.27      1.08 o 
   1   8   6        2.40        0.96      1.46 o 
   2   8   6       34.64       36.60      2.93 o 
   3   8   6        3.94        3.43      1.19 o 
   4   8   6        1.88        0.90      1.16 o 
  -3   9   6        7.22        7.11      2.34 o 
  -2   9   6        0.28       -0.43      3.27 o 
  -1   9   6        0.87        1.97      1.33 o 
   0   9   6       11.10       12.94      2.59 o 
   1   9   6        3.42        2.63      1.66 o 
   2   9   6        0.00        0.79      1.64 o 
  -7   0   7       42.78       47.42      3.26 o 
  -5   0   7        0.25        0.04      0.63 o 
  -3   0   7       99.63      126.24      2.52 o 
  -1   0   7     1714.03     1633.25     18.34 o 
   1   0   7      214.92      258.40      3.73 o 
   3   0   7      236.84      263.37      5.42 o 
   5   0   7        0.26        0.99      0.85 o 
   7   0   7        6.91        5.63      1.50 o 
  -7   1   7      178.98      176.33      4.28 o 
  -6   1   7      143.73      137.14      3.03 o 
  -5   1   7        1.59        1.19      0.67 o 
  -4   1   7      117.96      102.65      2.14 o 
  -3   1   7       74.78       68.46      1.30 o 
  -2   1   7       14.43       14.86      1.08 o 
  -1   1   7      207.08      221.20      2.80 o 
   0   1   7       60.68       61.96      1.06 o 
   1   1   7       23.57       21.50      0.84 o 
   2   1   7       44.03       48.83      1.22 o 
   3   1   7       52.21       41.51      1.29 o 
   4   1   7       11.33       11.02      0.88 o 
   5   1   7      104.94       99.48      2.36 o 
   6   1   7       48.94       43.53      1.84 o 
   7   1   7        3.12        3.46      1.10 o 
  -7   2   7        0.65       -0.01      1.00 o 
  -6   2   7       18.16       19.18      1.38 o 
  -5   2   7        0.62        1.77      0.64 o 
  -4   2   7       44.39       51.36      1.56 o 
  -3   2   7       20.21       33.30      0.89 o 
  -2   2   7      297.05      295.28      2.74 o 
  -1   2   7      142.37      159.58      1.78 o 
   0   2   7       40.63       40.85      0.98 o 
   1   2   7        3.06        4.37      0.48 o 
   2   2   7      411.57      395.09      4.30 o 
   3   2   7      368.15      345.31      4.28 o 
   4   2   7       59.40       66.29      1.80 o 
   5   2   7       56.94       57.34      1.89 o 
   6   2   7       15.22       15.20      1.55 o 
   7   2   7       29.41       37.98      2.45 o 
  -7   3   7        0.41       -0.31      1.18 o 
  -6   3   7        0.99        0.31      0.83 o 
  -5   3   7        3.19        2.07      0.78 o 
  -4   3   7        3.34        3.58      0.69 o 
  -3   3   7        0.37       -0.37      0.41 o 
  -2   3   7     1409.33     1412.48     12.81 o 
  -1   3   7      104.71      104.83      1.78 o 
   0   3   7      651.92      642.18      5.05 o 
   1   3   7      472.11      492.74      4.77 o 
   2   3   7        1.31        2.68      0.50 o 
   3   3   7      423.35      405.76      5.98 o 
   4   3   7      686.01      685.00      6.56 o 
   5   3   7       23.78       26.43      1.65 o 
   6   3   7        1.95        2.11      1.00 o 
  -7   4   7        0.44       -1.51      1.19 o 
  -6   4   7       21.67       20.84      2.15 o 
  -5   4   7       70.41       64.74      2.39 o 
  -4   4   7       76.50       72.22      2.33 o 
  -3   4   7      122.13      121.78      2.71 o 
  -2   4   7      417.82      428.35      4.63 o 
  -1   4   7      605.49      551.69      4.69 o 
   0   4   7       45.84       44.11      1.23 o 
   1   4   7        0.23       -0.03      0.39 o 
   2   4   7        0.21       -0.14      0.41 o 
   3   4   7       62.64       58.40      1.81 o 
   4   4   7      191.69      194.35      3.74 o 
   5   4   7       10.74        9.91      1.34 o 
   6   4   7        6.04        6.49      1.35 o 
  -6   5   7        4.01        2.32      1.37 o 
  -5   5   7       10.80       11.63      1.71 o 
  -4   5   7        0.06       -0.13      0.66 o 
  -3   5   7       78.48       82.21      2.73 o 
  -2   5   7      275.68      302.00      4.50 o 
  -1   5   7       46.21       40.79      1.24 o 
   0   5   7       19.88       24.01      1.27 o 
   1   5   7       65.51       58.74      1.74 o 
   2   5   7       16.00       12.29      1.07 o 
   3   5   7        1.84        2.50      0.77 o 
   4   5   7      174.88      194.64      4.28 o 
   5   5   7       11.49       10.06      1.41 o 
   6   5   7        0.87        1.90      1.57 o 
  -6   6   7      150.59      162.25      6.84 o 
  -5   6   7       24.03       21.11      2.42 o 
  -4   6   7        0.51        0.42      1.32 o 
  -3   6   7       17.07       19.34      1.47 o 
  -2   6   7      312.52      294.99      5.06 o 
  -1   6   7      729.36      739.86     13.34 o 
   0   6   7       52.94       55.68      2.24 o 
   1   6   7       57.19       57.13      1.98 o 
   2   6   7       19.19       22.36      1.33 o 
   3   6   7        0.06       -1.01      0.67 o 
   4   6   7        7.13        8.00      1.28 o 
   5   6   7        1.07        2.21      1.29 o 
  -5   7   7        2.91        1.11      1.51 o 
  -4   7   7        1.44        0.71      1.29 o 
  -3   7   7       29.94       29.19      2.61 o 
  -2   7   7       46.11       40.76      2.31 o 
  -1   7   7      169.23      159.06      4.12 o 
   0   7   7       15.25       19.18      2.16 o 
   1   7   7        0.68        1.79      0.87 o 
   2   7   7        5.16        4.69      1.13 o 
   3   7   7      169.87      158.49      4.44 o 
   4   7   7       95.22       91.03      3.57 o 
  -4   8   7        6.54        7.43      2.43 o 
  -3   8   7        3.32        2.56      1.80 o 
  -2   8   7       86.65       82.17      4.36 o 
  -1   8   7      143.18      146.51      4.27 o 
   0   8   7       46.51       41.40      2.83 o 
   1   8   7       16.97       14.85      3.40 o 
   2   8   7       77.32       72.53      3.21 o 
   3   8   7       20.50       15.84      1.94 o 
  -3   9   7       59.17       72.62      4.74 o 
  -2   9   7        0.00       -0.67      1.69 o 
  -1   9   7       47.82       50.54      9.32 o 
   0   9   7       27.08       28.95      2.92 o 
   1   9   7       21.54       24.74      2.81 o 
   2   9   7        1.06        0.36      1.73 o 
  -6   0   8       74.87       75.25      3.62 o 
  -4   0   8       25.11       38.60      2.11 o 
  -2   0   8     1037.58     1051.71     11.19 o 
   0   0   8     1419.72     1412.78     12.69 o 
   2   0   8     3012.05     3222.17     42.58 o 
   4   0   8      162.79      154.27      3.84 o 
   6   0   8       21.11       12.34      1.69 o 
  -7   1   8       28.09       27.35      1.91 o 
  -6   1   8       48.20       49.81      1.90 o 
  -5   1   8       34.16       37.44      1.49 o 
  -4   1   8       23.20       11.90      0.77 o 
  -3   1   8     2091.89     1995.22     12.62 o 
  -2   1   8     2004.47     1936.98     11.94 o 
  -1   1   8        3.80        4.59      0.54 o 
   0   1   8      837.53      898.39      7.81 o 
   1   1   8        5.33        3.02      0.42 o 
   2   1   8      213.62      226.89      2.79 o 
   3   1   8      126.93      125.47      2.23 o 
   4   1   8        0.92        0.33      0.50 o 
   5   1   8       31.67       30.67      1.46 o 
   6   1   8       68.48       66.55      2.19 o 
   7   1   8        7.20        7.15      1.27 o 
  -7   2   8       33.57       30.67      3.02 o 
  -6   2   8       27.34       24.83      1.51 o 
  -5   2   8        3.08        4.43      0.77 o 
  -4   2   8        0.95        0.55      0.49 o 
  -3   2   8      461.45      509.42      4.39 o 
  -2   2   8        1.56        0.38      0.39 o 
  -1   2   8      464.54      484.38      6.85 o 
   0   2   8     1412.66     1397.71      9.51 o 
   1   2   8      221.97      212.13      2.51 o 
   2   2   8        1.01        1.40      0.45 o 
   3   2   8        3.86        7.37      0.72 o 
   4   2   8      439.16      408.75      4.77 o 
   5   2   8       19.94       21.66      1.29 o 
   6   2   8        0.81       -0.02      0.81 o 
  -7   3   8       34.74       38.66      2.75 o 
  -6   3   8        0.81        2.03      1.15 o 
  -5   3   8       28.81       36.63      1.83 o 
  -4   3   8      346.58      360.65      4.55 o 
  -3   3   8       94.29       86.30      3.07 o 
  -2   3   8      293.18      309.71      2.99 o 
  -1   3   8      859.68      828.92      6.10 o 
   0   3   8      195.78      232.08      3.35 o 
   1   3   8       78.19       82.67      1.60 o 
   2   3   8      179.02      159.36      2.39 o 
   3   3   8       56.41       52.37      1.53 o 
   4   3   8      338.69      368.41      4.74 o 
   5   3   8       22.26       20.93      1.47 o 
   6   3   8       17.95       23.45      2.35 o 
  -7   4   8       11.92       13.21      1.98 o 
  -6   4   8        0.52       -0.86      1.09 o 
  -5   4   8        5.26        2.63      1.16 o 
  -4   4   8        3.49        2.94      0.82 o 
  -3   4   8      316.83      283.80      4.08 o 
  -2   4   8      151.50      151.53      2.58 o 
  -1   4   8      883.91      854.26      6.53 o 
   0   4   8        3.48        1.53      0.49 o 
   1   4   8      205.57      235.59      2.98 o 
   2   4   8       60.84       59.42      1.62 o 
   3   4   8      266.45      247.46      3.82 o 
   4   4   8      122.55      123.45      2.90 o 
   5   4   8      273.57      275.61      6.66 o 
   6   4   8        7.29       11.33      1.56 o 
  -6   5   8        1.95        2.77      1.58 o 
  -5   5   8       86.86       74.98      5.94 o 
  -4   5   8        0.14        1.54      1.09 o 
  -3   5   8       41.59       44.83      2.46 o 
  -2   5   8        0.67        2.00      0.88 o 
  -1   5   8       85.39       74.16      1.91 o 
   0   5   8       15.75       23.50      1.11 o 
   1   5   8      105.19       94.43      2.17 o 
   2   5   8       26.58       28.67      1.40 o 
   3   5   8      799.19      820.05      8.18 o 
   4   5   8       65.50       66.78      2.60 o 
   5   5   8        0.01       -0.11      0.94 o 
  -6   6   8       12.98       15.64      2.26 o 
  -5   6   8        0.87       -0.89      1.23 o 
  -4   6   8        5.15        5.02      1.39 o 
  -3   6   8       17.79       18.31      1.94 o 
  -2   6   8      225.55      233.23      6.42 o 
  -1   6   8       83.39       82.49      3.33 o 
   0   6   8        0.22        0.31      0.73 o 
   1   6   8       60.69       65.15      1.99 o 
   2   6   8       12.71       10.13      1.07 o 
   3   6   8        0.00       -0.48      0.79 o 
   4   6   8       50.87       50.33      3.37 o 
   5   6   8        3.40        3.70      1.22 o 
  -5   7   8        1.28        1.13      1.50 o 
  -4   7   8        0.05       -1.56      1.04 o 
  -3   7   8        2.82        2.00      1.36 o 
  -2   7   8      201.98      209.86      6.46 o 
  -1   7   8       54.64       46.12      3.95 o 
   0   7   8        9.17        6.53      1.31 o 
   1   7   8        5.63        4.89      1.60 o 
   2   7   8      271.21      246.20      4.73 o 
   3   7   8        0.09       -0.37      0.95 o 
   4   7   8        2.37        2.12      1.18 o 
  -4   8   8        0.71        0.67      1.85 o 
  -3   8   8       31.39       31.92      3.29 o 
  -2   8   8        5.52        5.63      1.93 o 
  -1   8   8        6.56        7.53      1.93 o 
   0   8   8        8.22        5.50      1.66 o 
   1   8   8       41.87       42.51      2.82 o 
   2   8   8       20.08       18.93      2.00 o 
   3   8   8        0.67       -1.57      2.03 o 
  -3   9   8        0.33        0.30      2.35 o 
  -2   9   8        1.05        2.65      1.84 o 
  -1   9   8       22.58       16.65      2.53 o 
   0   9   8       16.79       18.88      2.51 o 
   1   9   8        2.66        2.72      2.10 o 
   2   9   8        0.02        1.11      1.85 o 
  -7   0   9      174.08      163.63      9.15 o 
  -5   0   9       45.57       55.22      2.15 o 
  -3   0   9      540.36      598.20      6.86 o 
  -1   0   9       19.52        4.46      0.73 o 
   1   0   9      195.34      161.48      3.04 o 
   3   0   9      209.76      216.10      4.30 o 
   5   0   9      314.03      278.74      5.87 o 
  -7   1   9       53.07       57.78      3.09 o 
  -6   1   9      116.86      102.01      3.23 o 
  -5   1   9        1.18        1.42      0.65 o 
  -4   1   9       17.35       21.08      1.17 o 
  -3   1   9       58.40       45.55      1.15 o 
  -2   1   9      296.39      326.99      2.92 o 
  -1   1   9      259.54      270.37      3.71 o 
   0   1   9       65.59       77.23      1.61 o 
   1   1   9       13.32       17.29      0.76 o 
   2   1   9       68.22       82.27      1.68 o 
   3   1   9       60.88       57.11      1.82 o 
   4   1   9       83.22       69.68      1.89 o 
   5   1   9      145.14      126.62      2.75 o 
   6   1   9       10.10       14.30      1.27 o 
  -7   2   9       32.84       31.25      3.02 o 
  -6   2   9       10.68       14.21      2.25 o 
  -5   2   9       69.22       65.22      1.99 o 
  -4   2   9       12.34       14.56      0.96 o 
  -3   2   9      190.77      191.10      2.76 o 
  -2   2   9      253.50      329.96      3.05 o 
  -1   2   9      607.21      606.64      5.49 o 
   0   2   9     1116.71     1175.63     13.31 o 
   1   2   9      149.42      143.95      2.15 o 
   2   2   9      205.09      245.67      3.06 o 
   3   2   9       28.66       23.59      1.11 o 
   4   2   9        1.51        0.66      0.59 o 
   5   2   9       49.59       54.74      1.91 o 
   6   2   9        0.31        1.85      0.90 o 
  -7   3   9        1.16        0.24      1.24 o 
  -6   3   9       11.46        9.63      1.61 o 
  -5   3   9       89.91       82.64      3.12 o 
  -4   3   9       35.80       38.51      1.82 o 
  -3   3   9        9.66        7.44      0.77 o 
  -2   3   9       16.41       18.26      0.76 o 
  -1   3   9      174.38      184.98      2.63 o 
   0   3   9     1080.58     1192.21      8.36 o 
   1   3   9        4.06        2.37      0.62 o 
   2   3   9      353.65      350.90      4.98 o 
   3   3   9      170.28      167.60      2.77 o 
   4   3   9      211.60      219.15      5.42 o 
   5   3   9        2.25        1.82      0.89 o 
   6   3   9        0.04       -0.62      0.88 o 
  -7   4   9        2.99        2.55      1.48 o 
  -6   4   9       48.13       45.53      2.82 o 
  -5   4   9       15.06       10.89      1.61 o 
  -4   4   9       15.59       12.94      1.59 o 
  -3   4   9       26.64       19.89      1.46 o 
  -2   4   9        3.22        3.92      0.90 o 
  -1   4   9        4.14        7.65      0.69 o 
   0   4   9       65.89       62.00      1.53 o 
   1   4   9        5.69        9.67      0.80 o 
   2   4   9        0.20       -0.13      0.46 o 
   3   4   9      205.66      191.30      3.58 o 
   4   4   9       89.62       94.00      2.67 o 
   5   4   9       81.58       81.88      3.01 o 
   6   4   9        0.58        0.09      0.97 o 
  -6   5   9        7.74        3.52      1.47 o 
  -5   5   9       12.65       10.35      1.98 o 
  -4   5   9        7.45       12.03      1.64 o 
  -3   5   9        5.65        5.58      1.27 o 
  -2   5   9       63.22       65.76      2.80 o 
  -1   5   9      200.49      192.43      3.61 o 
   0   5   9        5.87        6.75      0.74 o 
   1   5   9       28.55       31.02      1.50 o 
   2   5   9        6.84        4.22      0.81 o 
   3   5   9       29.35       30.79      1.59 o 
   4   5   9      209.34      219.26      5.70 o 
   5   5   9        0.83        1.53      1.05 o 
  -6   6   9       20.23       22.90      2.49 o 
  -5   6   9        1.53        1.30      1.36 o 
  -4   6   9        5.88        5.83      1.48 o 
  -3   6   9      104.87      102.51      4.49 o 
  -2   6   9      274.76      290.93      7.65 o 
  -1   6   9       69.68       71.51      4.02 o 
   0   6   9       50.56       46.22      1.89 o 
   1   6   9       15.79       15.28      1.16 o 
   2   6   9       13.54       10.89      1.10 o 
   3   6   9       91.31       91.56      2.96 o 
   4   6   9        0.78        0.92      1.66 o 
   5   6   9       13.43       12.08      1.66 o 
  -5   7   9        0.01       -1.90      1.27 o 
  -4   7   9        2.03        0.55      1.29 o 
  -3   7   9        0.02       -0.23      1.85 o 
  -2   7   9       94.41       82.25      7.04 o 
  -1   7   9        7.30        6.85      1.79 o 
   0   7   9       48.15       56.69      3.27 o 
   1   7   9        8.08       11.37      1.30 o 
   2   7   9        4.69        5.46      1.02 o 
   3   7   9        2.36        1.28      1.00 o 
   4   7   9        4.08        5.89      1.38 o 
  -4   8   9        0.00       -0.02      1.96 o 
  -3   8   9        9.20       11.35      3.09 o 
  -2   8   9       25.17       24.89      2.87 o 
  -1   8   9      130.36      133.43      5.32 o 
   0   8   9       10.65       10.50      1.99 o 
   1   8   9        0.06       -0.88      1.26 o 
   2   8   9        2.82        1.78      1.39 o 
   3   8   9        0.19       -1.62      1.60 o 
  -2   9   9        0.40        1.38      1.80 o 
  -1   9   9       59.99       67.37      4.32 o 
   0   9   9        6.22        9.33      2.10 o 
   1   9   9        0.25        2.84      2.22 o 
  -6   0  10       48.81       48.29      4.94 o 
  -4   0  10       90.96      105.15      2.66 o 
  -2   0  10      984.97      907.01     12.26 o 
   0   0  10      140.30      119.68      2.36 o 
   2   0  10     3031.51     2977.66     26.45 o 
   4   0  10        0.08       -0.44      0.72 o 
   6   0  10        6.17       11.00      2.68 o 
  -7   1  10      181.96      184.33      7.03 o 
  -6   1  10        6.10        3.23      1.93 o 
  -5   1  10       88.57       94.44      2.80 o 
  -4   1  10        0.22       -0.50      0.62 o 
  -3   1  10      290.17      269.83      2.85 o 
  -2   1  10      979.80      970.37      9.48 o 
  -1   1  10      173.61      138.58      2.17 o 
   0   1  10        0.13        0.07      0.50 o 
   1   1  10      338.59      366.76      3.64 o 
   2   1  10        5.96        4.90      0.75 o 
   3   1  10        0.61        1.34      0.56 o 
   4   1  10       42.75       34.49      1.46 o 
   5   1  10      254.03      218.19      3.70 o 
   6   1  10       35.86       35.39      1.81 o 
  -7   2  10        1.68        2.18      1.70 o 
  -6   2  10        0.01        1.96      0.91 o 
  -5   2  10       15.89       16.88      1.44 o 
  -4   2  10       13.35       12.17      1.14 o 
  -3   2  10      292.92      288.56      4.34 o 
  -2   2  10      749.80      777.25      8.02 o 
  -1   2  10      389.34      419.42      4.42 o 
   0   2  10      274.93      305.07      3.07 o 
   1   2  10        0.01       -0.11      0.36 o 
   2   2  10      175.04      197.59      2.78 o 
   3   2  10      481.74      463.82      4.96 o 
   4   2  10       11.45       13.58      1.10 o 
   5   2  10        9.16       12.61      1.29 o 
   6   2  10       21.86       28.21      2.04 o 
  -7   3  10       17.06       14.38      2.23 o 
  -6   3  10       64.46       60.79      3.06 o 
  -5   3  10        8.59       12.16      1.51 o 
  -4   3  10       86.25       81.71      2.85 o 
  -3   3  10        0.53        0.56      0.82 o 
  -2   3  10      306.97      289.97      3.56 o 
  -1   3  10       51.08       58.40      1.26 o 
   0   3  10        2.62        0.10      0.45 o 
   1   3  10      150.00      169.25      2.46 o 
   2   3  10       22.59       26.19      1.12 o 
   3   3  10        1.87        2.57      0.64 o 
   4   3  10      145.54      138.42      3.79 o 
   5   3  10       33.85       34.41      1.88 o 
   6   3  10        8.19       10.34      1.59 o 
  -7   4  10        9.74       11.01      1.99 o 
  -6   4  10        2.36        0.20      1.23 o 
  -5   4  10        9.14        7.44      1.47 o 
  -4   4  10        0.12       -0.96      0.94 o 
  -3   4  10       25.27       25.16      1.65 o 
  -2   4  10        1.87        1.53      1.23 o 
  -1   4  10      145.83      139.25      2.54 o 
   0   4  10      239.00      254.44      3.35 o 
   1   4  10      182.21      171.65      2.62 o 
   2   4  10      102.01       99.73      2.78 o 
   3   4  10      939.46      920.07      8.80 o 
   4   4  10       66.12       73.64      2.35 o 
   5   4  10        1.66        0.50      0.89 o 
   6   4  10       15.88       22.91      2.03 o 
  -6   5  10        0.37       -0.92      1.28 o 
  -5   5  10        1.57        0.94      1.17 o 
  -4   5  10        8.27       12.20      1.69 o 
  -3   5  10      157.26      151.67      4.26 o 
  -2   5  10      100.94       98.30      3.44 o 
  -1   5  10       15.53       18.30      1.43 o 
   0   5  10       97.30       97.80      2.26 o 
   1   5  10       32.67       26.04      1.30 o 
   2   5  10        0.34        0.48      0.67 o 
   3   5  10       60.24       56.57      2.03 o 
   4   5  10        5.48        4.80      1.15 o 
   5   5  10        2.18        1.68      1.09 o 
  -6   6  10        3.19       -0.20      1.97 o 
  -5   6  10        0.64       -1.11      1.27 o 
  -4   6  10       16.35       14.47      1.96 o 
  -3   6  10      154.35      148.76      4.42 o 
  -2   6  10        4.71        1.34      1.19 o 
  -1   6  10       26.06       24.54      1.97 o 
   0   6  10       30.24       31.25      2.00 o 
   1   6  10       16.93       22.71      1.49 o 
   2   6  10       39.46       34.58      2.09 o 
   3   6  10        6.04        5.61      1.03 o 
   4   6  10       43.46       50.93      2.55 o 
   5   6  10       15.21       16.77      1.82 o 
  -5   7  10       11.92        7.29      1.96 o 
  -4   7  10        0.89        1.42      1.44 o 
  -3   7  10       13.96       26.03      7.42 o 
  -2   7  10        3.01        4.09      1.84 o 
  -1   7  10        3.14        3.26      1.60 o 
   0   7  10       17.65       16.42      2.10 o 
   1   7  10        5.36        4.93      1.18 o 
   2   7  10        0.03       -0.34      0.83 o 
   3   7  10        0.14       -0.75      0.89 o 
   4   7  10       29.31       30.98      3.39 o 
  -4   8  10        0.52        1.34      1.96 o 
  -3   8  10        2.23        1.13      3.46 o 
  -2   8  10        4.01        1.82      1.72 o 
  -1   8  10       23.41       23.49      2.60 o 
   0   8  10        2.04        2.10      1.48 o 
   1   8  10        2.34        2.03      1.42 o 
   2   8  10        1.09        1.87      1.33 o 
   3   8  10        1.62        2.30      1.48 o 
  -2   9  10       11.89       12.68      3.77 o 
  -1   9  10        2.20        4.21      1.95 o 
   0   9  10       21.86       23.72      2.74 o 
   1   9  10        2.14        5.80      2.59 o 
  -7   0  11        2.97        2.59      2.72 o 
  -5   0  11       31.85       29.76      4.20 o 
  -3   0  11        3.69        4.85      1.14 o 
  -1   0  11     1254.38     1146.16     10.91 o 
   1   0  11       21.85       25.65      1.39 o 
   3   0  11      238.31      233.99      4.70 o 
   5   0  11       11.01        9.43      1.99 o 
  -7   1  11       25.03       57.48     21.61 o 
  -6   1  11        3.03        3.82      2.78 o 
  -5   1  11       65.65       62.22      2.24 o 
  -4   1  11      125.80      124.41      2.86 o 
  -3   1  11       27.10       28.51      1.19 o 
  -2   1  11      663.66      610.98      6.87 o 
  -1   1  11       66.70       84.42      1.76 o 
   0   1  11      199.04      197.46      2.83 o 
   1   1  11      107.70       84.17      1.66 o 
   2   1  11        7.85        5.85      0.69 o 
   3   1  11      160.55      173.34      2.85 o 
   4   1  11        0.91        1.39      0.66 o 
   5   1  11        3.56        2.57      0.81 o 
   6   1  11        2.06        2.21      1.08 o 
  -7   2  11        8.56        7.29      3.21 o 
  -6   2  11       22.87       21.90      1.91 o 
  -5   2  11        0.64        1.26      0.79 o 
  -4   2  11       69.18       58.73      2.42 o 
  -3   2  11      107.15      103.69      2.62 o 
  -2   2  11      126.83      120.51      2.24 o 
  -1   2  11      694.97      676.79      7.23 o 
   0   2  11        3.91        7.99      0.65 o 
   1   2  11       96.22       77.62      1.62 o 
   2   2  11      121.72      118.32      3.96 o 
   3   2  11        0.13        0.59      0.57 o 
   4   2  11      112.02      110.07      2.52 o 
   5   2  11       11.73       14.61      1.39 o 
   6   2  11       28.86       34.99      2.03 o 
  -7   3  11        8.83        8.76      1.75 o 
  -6   3  11        7.21        4.14      1.36 o 
  -5   3  11        0.13       -0.21      2.04 o 
  -4   3  11      104.48      102.47      3.23 o 
  -3   3  11      135.75      139.56      3.19 o 
  -2   3  11       50.10       55.99      3.38 o 
  -1   3  11        2.55        3.02      0.71 o 
   0   3  11      154.17      147.16      2.66 o 
   1   3  11      346.15      376.54      4.07 o 
   2   3  11        2.44        1.74      0.56 o 
   3   3  11       14.70       14.81      1.05 o 
   4   3  11       10.29        8.76      1.08 o 
   5   3  11        3.12        2.29      0.91 o 
   6   3  11        0.23        1.32      1.07 o 
  -6   4  11       12.25       13.20      1.91 o 
  -5   4  11        0.06       -0.77      1.83 o 
  -4   4  11       10.63       10.92      1.51 o 
  -3   4  11       38.81       42.83      2.07 o 
  -2   4  11       19.09       20.41      1.54 o 
  -1   4  11        1.56        0.23      0.60 o 
   0   4  11        7.99        9.46      0.95 o 
   1   4  11        4.79        5.46      0.70 o 
   2   4  11        8.57        6.49      0.80 o 
   3   4  11      305.58      297.05      4.47 o 
   4   4  11      114.01      119.96      3.00 o 
   5   4  11       16.13       19.13      1.86 o 
  -6   5  11       13.18       12.03      1.98 o 
  -5   5  11       20.63       18.89      2.09 o 
  -4   5  11       14.86       17.64      1.88 o 
  -3   5  11       34.42       35.38      3.65 o 
  -2   5  11     1083.04     1012.84     19.33 o 
  -1   5  11       32.85       40.25      2.01 o 
   0   5  11        4.08        3.00      0.75 o 
   1   5  11       47.62       40.75      1.84 o 
   2   5  11       46.12       40.60      1.72 o 
   3   5  11       15.16       14.60      1.24 o 
   4   5  11       26.98       28.12      1.71 o 
   5   5  11       18.33       22.97      2.35 o 
  -5   6  11        2.08        1.44      1.42 o 
  -4   6  11        8.94       14.47      4.81 o 
  -3   6  11        6.01        4.79      1.39 o 
  -2   6  11        0.00        0.40      1.08 o 
  -1   6  11        9.72        8.08      1.72 o 
   0   6  11       44.72       43.82      2.68 o 
   1   6  11        0.80        0.78      0.76 o 
   2   6  11       41.89       39.40      2.16 o 
   3   6  11       37.89       42.00      1.94 o 
   4   6  11        3.29        1.70      1.07 o 
  -5   7  11        0.56        1.16      1.54 o 
  -4   7  11        6.36        4.45      2.59 o 
  -3   7  11      166.26      169.71     10.00 o 
  -2   7  11        6.22        7.01      1.96 o 
  -1   7  11       18.60       16.74      2.23 o 
   0   7  11        8.26       10.38      1.92 o 
   1   7  11       94.72       93.85      4.15 o 
   2   7  11       11.78       15.15      1.49 o 
   3   7  11       70.34       71.92      5.23 o 
  -3   8  11       17.61       12.65      6.17 o 
  -2   8  11        6.09        6.62      2.09 o 
  -1   8  11        5.25        3.77      1.79 o 
   0   8  11        2.10        3.68      1.61 o 
   1   8  11       12.15       18.13      2.35 o 
   2   8  11       41.35       33.72      4.20 o 
  -1   9  11        4.48        7.35      2.09 o 
   0   9  11        0.63        0.78      1.61 o 
  -6   0  12       15.13       27.78      4.45 o 
  -4   0  12      174.21      164.02     13.47 o 
  -2   0  12      383.58      374.57      7.05 o 
   0   0  12       81.54       67.18      1.90 o 
   2   0  12      612.51      616.25      8.11 o 
   4   0  12      121.96      113.22      3.63 o 
   6   0  12       33.78       29.25      2.52 o 
  -7   1  12        0.74        4.40      7.78 o 
  -6   1  12       12.68       21.32      6.79 o 
  -5   1  12        0.81        0.11      1.22 o 
  -4   1  12        2.16        7.96      1.56 o 
  -3   1  12       55.06       45.83      1.47 o 
  -2   1  12      414.67      408.37      5.52 o 
  -1   1  12      182.87      200.63      2.83 o 
   0   1  12       13.62       10.70      0.88 o 
   1   1  12       21.48       23.66      0.98 o 
   2   1  12      147.45      123.62      2.80 o 
   3   1  12      187.70      178.41      4.15 o 
   4   1  12        4.01        2.14      0.73 o 
   5   1  12        3.48        2.75      0.83 o 
   6   1  12       29.98       29.13      1.77 o 
  -7   2  12       15.19       16.30      4.20 o 
  -6   2  12        7.41       10.09      1.64 o 
  -5   2  12       39.62       45.03      2.78 o 
  -4   2  12       10.56       10.35      1.20 o 
  -3   2  12      173.75      173.43      3.43 o 
  -2   2  12       90.13       92.10      2.07 o 
  -1   2  12       17.71       18.38      1.08 o 
   0   2  12        5.00        6.03      0.78 o 
   1   2  12       39.95       36.81      1.21 o 
   2   2  12      181.43      168.82      3.39 o 
   3   2  12       45.79       41.47      2.08 o 
   4   2  12      108.82      102.28      2.49 o 
   5   2  12       27.68       28.78      1.61 o 
   6   2  12        0.27        0.32      0.93 o 
  -7   3  12        3.71        0.86      2.72 o 
  -6   3  12        3.90        3.84      3.40 o 
  -5   3  12        3.23        2.79      1.14 o 
  -4   3  12        1.31        1.03      0.87 o 
  -3   3  12       14.40       12.72      1.30 o 
  -2   3  12      215.66      201.61      3.82 o 
  -1   3  12      106.50      118.70      2.44 o 
   0   3  12        3.58        3.55      0.95 o 
   1   3  12      138.94      133.96      2.72 o 
   2   3  12      149.56      135.13      2.47 o 
   3   3  12     1225.66     1207.53     17.09 o 
   4   3  12      110.48      110.58      2.87 o 
   5   3  12        0.74        0.97      0.85 o 
  -6   4  12       15.13       13.92      1.96 o 
  -5   4  12        0.60       -0.42      1.13 o 
  -4   4  12        7.33        7.51      2.53 o 
  -3   4  12      242.55      250.38      4.67 o 
  -2   4  12       61.59       56.74      2.34 o 
  -1   4  12       91.73       95.52      2.30 o 
   0   4  12        0.28        0.60      0.66 o 
   1   4  12       34.09       39.22      1.60 o 
   2   4  12       82.65       82.23      2.03 o 
   3   4  12        0.33        1.77      0.78 o 
   4   4  12       17.15       17.10      1.40 o 
   5   4  12        0.26        0.48      0.83 o 
  -6   5  12        0.56       -0.43      1.37 o 
  -5   5  12        0.17       -1.39      1.11 o 
  -4   5  12       27.63       30.17      5.17 o 
  -3   5  12        8.81       11.62      1.98 o 
  -2   5  12      185.92      204.01     11.50 o 
  -1   5  12       22.50       20.52      1.61 o 
   0   5  12        0.66       -0.89      0.66 o 
   1   5  12      120.56      116.16      2.98 o 
   2   5  12       24.30       23.30      1.62 o 
   3   5  12       14.52       18.35      1.39 o 
   4   5  12       31.51       33.29      1.86 o 
   5   5  12       10.91       13.21      1.71 o 
  -5   6  12        0.23        0.40      1.72 o 
  -4   6  12        0.00        2.58      3.32 o 
  -3   6  12      178.32      183.21      5.82 o 
  -2   6  12      112.35      108.39      3.80 o 
  -1   6  12        0.56       -0.93      1.67 o 
   0   6  12       12.13        9.21      1.36 o 
   1   6  12       40.64       37.56      3.09 o 
   2   6  12       13.22       17.93      1.53 o 
   3   6  12        4.10        4.47      1.16 o 
   4   6  12        8.26        7.50      2.06 o 
  -4   7  12       10.83       19.83      7.61 o 
  -3   7  12        0.35        2.45      2.30 o 
  -2   7  12       17.15       12.69      3.46 o 
  -1   7  12        5.81        6.54      2.28 o 
   0   7  12       69.12       66.06      5.93 o 
   1   7  12       71.02       68.13      5.93 o 
   2   7  12        5.05        4.70      1.14 o 
   3   7  12       47.34       53.38      3.08 o 
  -3   8  12        3.97        4.16      2.02 o 
  -2   8  12       18.52       24.42      2.87 o 
  -1   8  12        0.23       -0.88      1.35 o 
   0   8  12        1.43        3.69      1.61 o 
   1   8  12       23.76       16.62      2.23 o 
   2   8  12       66.12       51.51      4.94 o 
  -7   0  13       71.87       96.10      7.16 o 
  -5   0  13        6.22        6.79      2.96 o 
  -3   0  13        0.23        0.54      0.88 o 
  -1   0  13      246.22      289.14      6.36 o 
   1   0  13       32.82       38.49      3.85 o 
   3   0  13        4.78        2.23      0.93 o 
   5   0  13        0.15       -0.82      0.97 o 
  -7   1  13        3.34       19.88      3.83 o 
  -6   1  13       11.53       21.11      3.21 o 
  -5   1  13        0.35        1.32      1.09 o 
  -4   1  13      167.91      164.03      4.33 o 
  -3   1  13       29.19       31.79      2.34 o 
  -2   1  13        0.74        0.15      0.64 o 
  -1   1  13      339.85      333.38      3.96 o 
   0   1  13       99.87      105.95      2.23 o 
   1   1  13       44.13       42.56      1.44 o 
   2   1  13      118.74      103.92      2.14 o 
   3   1  13       39.93       43.17      1.60 o 
   4   1  13        0.04        0.28      0.66 o 
   5   1  13       42.47       39.87      1.85 o 
   6   1  13       10.54       16.12      1.47 o 
  -7   2  13       34.01       65.58      5.56 o 
  -6   2  13        2.42        8.20      5.25 o 
  -5   2  13        2.59        2.66      1.32 o 
  -4   2  13        2.16        1.40      1.20 o 
  -3   2  13      105.08      110.25      2.86 o 
  -2   2  13       15.38       19.65      1.79 o 
  -1   2  13      527.57      580.59      7.26 o 
   0   2  13        0.66       -0.54      0.53 o 
   1   2  13       24.49       21.98      1.27 o 
   2   2  13      132.48      132.05      2.76 o 
   3   2  13      305.49      322.07      4.26 o 
   4   2  13       80.29       79.88      2.27 o 
   5   2  13        1.25       -0.73      0.70 o 
  -6   3  13        3.60        6.26      7.90 o 
  -5   3  13        0.93        1.14      1.52 o 
  -4   3  13        1.77        1.34      1.12 o 
  -3   3  13       29.54       28.20      1.80 o 
  -2   3  13       35.45       32.20      1.80 o 
  -1   3  13       56.22       59.06      1.82 o 
   0   3  13        4.99        3.10      0.77 o 
   1   3  13        5.06        4.83      0.83 o 
   2   3  13       40.35       41.84      2.32 o 
   3   3  13       88.80       86.44      2.21 o 
   4   3  13       77.55       81.73      2.52 o 
   5   3  13        2.72        1.50      0.95 o 
  -6   4  13       54.15       55.83      5.31 o 
  -5   4  13        3.30        4.03      2.75 o 
  -4   4  13        5.81        8.72      1.57 o 
  -3   4  13       89.02       94.73      3.12 o 
  -2   4  13      358.43      318.83      5.32 o 
  -1   4  13        3.43        4.51      1.05 o 
   0   4  13        4.13        4.25      0.85 o 
   1   4  13        7.76        8.23      1.03 o 
   2   4  13      187.99      190.67      4.96 o 
   3   4  13       82.93       77.70      2.74 o 
   4   4  13       20.59       23.01      1.60 o 
   5   4  13        0.00       -0.01      0.88 o 
  -6   5  13       15.00       30.42     13.40 o 
  -5   5  13        0.02        5.90      5.41 o 
  -4   5  13       83.50       81.43      3.99 o 
  -3   5  13       25.59       42.46      2.62 o 
  -2   5  13      109.60      124.65      3.96 o 
  -1   5  13       25.11       26.51      1.79 o 
   0   5  13       44.04       46.48      1.82 o 
   1   5  13        2.56        0.17      0.75 o 
   2   5  13       49.66       53.89      2.23 o 
   3   5  13        9.36        9.46      1.33 o 
   4   5  13       52.12       51.18      2.55 o 
  -5   6  13        4.39        0.59      1.71 o 
  -4   6  13       40.31       47.82      5.16 o 
  -3   6  13      170.52      166.50      4.91 o 
  -2   6  13       18.05       21.72      2.11 o 
  -1   6  13        1.47        1.85      1.98 o 
   0   6  13        3.65        6.80      1.31 o 
   1   6  13       45.29       39.33      2.32 o 
   2   6  13       27.17       34.90      2.03 o 
   3   6  13        2.47        2.94      1.10 o 
   4   6  13        0.39        1.78      1.23 o 
  -4   7  13        0.71        5.12      5.28 o 
  -3   7  13       30.13       34.43      5.93 o 
  -2   7  13        1.26        0.48      1.54 o 
  -1   7  13       24.67       32.00      2.83 o 
   0   7  13        6.42        8.18      1.88 o 
   1   7  13       75.92       70.97      3.84 o 
   2   7  13        4.16        4.17      1.17 o 
   3   7  13        9.36       12.34      2.01 o 
  -3   8  13        0.73       -0.32      1.57 o 
  -2   8  13       22.13       25.39      2.92 o 
  -1   8  13        4.31        3.11      1.63 o 
   0   8  13        0.77       -0.60      1.42 o 
   1   8  13       11.43       14.20      2.18 o 
  -6   0  14       13.32       19.39      4.45 o 
  -4   0  14      172.73      160.77      4.98 o 
  -2   0  14        2.39        2.15      1.09 o 
   0   0  14      370.56      381.85     12.63 o 
   2   0  14        0.19        0.12      1.51 o 
   4   0  14      430.86      387.81      7.20 o 
  -7   1  14       22.15       39.07      7.72 o 
  -6   1  14        0.27        2.25      2.07 o 
  -5   1  14        4.08        3.24      1.34 o 
  -4   1  14        7.06        7.88      1.46 o 
  -3   1  14       84.78       68.98      2.21 o 
  -2   1  14        2.72        5.56      0.94 o 
  -1   1  14      154.63      175.60      3.61 o 
   0   1  14        8.56        5.63      0.97 o 
   1   1  14      498.87      475.07      5.54 o 
   2   1  14      147.26      146.81      2.65 o 
   3   1  14      101.98      106.93      2.42 o 
   4   1  14       21.99       23.18      1.41 o 
   5   1  14       10.14       14.73      1.30 o 
  -7   2  14       27.45       60.39      5.93 o 
  -6   2  14        2.33       12.71      7.59 o 
  -5   2  14       29.85       34.75      2.50 o 
  -4   2  14      291.63      278.50      6.08 o 
  -3   2  14      308.06      283.78      5.87 o 
  -2   2  14       78.49       71.62      2.35 o 
  -1   2  14        9.97       13.85      1.11 o 
   0   2  14       60.01       50.64      1.72 o 
   1   2  14       14.28       15.02      1.19 o 
   2   2  14       18.10       12.62      1.39 o 
   3   2  14       93.51       91.16      2.28 o 
   4   2  14        3.66        2.06      0.80 o 
   5   2  14        5.44        5.36      1.00 o 
  -6   3  14       22.21       25.75     13.89 o 
  -5   3  14        6.89        7.36      1.69 o 
  -4   3  14        0.18        0.17      1.23 o 
  -3   3  14       49.74       41.84      2.96 o 
  -2   3  14      188.00      177.62      5.51 o 
  -1   3  14       10.63       10.16      1.28 o 
   0   3  14      104.78       87.53      2.32 o 
   1   3  14       60.29       74.08      2.24 o 
   2   3  14      612.62      572.61      8.43 o 
   3   3  14       59.53       58.64      2.16 o 
   4   3  14        6.64        7.36      1.12 o 
   5   3  14        0.70        0.82      0.92 o 
  -6   4  14        1.85       17.63     16.18 o 
  -5   4  14        6.22       10.27      3.33 o 
  -4   4  14        3.24        3.68      1.39 o 
  -3   4  14       52.47       52.32      2.51 o 
  -2   4  14       22.10       21.86      1.77 o 
  -1   4  14        5.04        5.91      1.91 o 
   0   4  14       12.49        7.88      1.13 o 
   1   4  14      202.34      193.38      3.58 o 
   2   4  14       15.09       15.19      1.72 o 
   3   4  14       29.26       30.17      1.93 o 
   4   4  14        6.24        6.54      1.33 o 
  -5   5  14        2.22        5.50      2.32 o 
  -4   5  14        4.49        4.42      2.09 o 
  -3   5  14       59.54       56.35      3.02 o 
  -2   5  14       44.35       46.23      2.63 o 
  -1   5  14       47.80       45.28      2.25 o 
   0   5  14        7.48        8.22      1.11 o 
   1   5  14        3.37        3.56      0.94 o 
   2   5  14       42.17       38.89      2.30 o 
   3   5  14       91.65       85.30      3.26 o 
   4   5  14       10.32       13.86      1.65 o 
  -5   6  14        0.14       -2.03      1.60 o 
  -4   6  14        0.31        3.07      1.98 o 
  -3   6  14       11.01       15.58      2.08 o 
  -2   6  14       11.65       12.26      1.88 o 
  -1   6  14       14.29       13.73      2.05 o 
   0   6  14       45.14       42.39      2.46 o 
   1   6  14        3.26        2.45      0.95 o 
   2   6  14       36.26       40.51      2.20 o 
   3   6  14       40.61       43.47      2.43 o 
  -4   7  14        1.03        3.17      4.85 o 
  -3   7  14       38.00       39.32      4.55 o 
  -2   7  14       25.92       32.48      3.06 o 
  -1   7  14        9.08        6.03      1.79 o 
   0   7  14        4.19        3.21      1.61 o 
   1   7  14        5.11        4.85      1.60 o 
   2   7  14        0.07        0.97      1.25 o 
  -2   8  14        5.35        4.88      2.47 o 
  -1   8  14        2.96        2.81      1.69 o 
   0   8  14        2.02        2.60      1.51 o 
   1   8  14        3.56        4.90      1.69 o 
  -7   0  15       29.14       38.90      5.93 o 
  -5   0  15       18.77       24.33      4.69 o 
  -3   0  15        4.71        4.30      1.54 o 
  -1   0  15       30.75       26.94      2.37 o 
   1   0  15      384.03      378.03      8.44 o 
   3   0  15       63.55       59.15      2.67 o 
   5   0  15        4.97        5.15      1.49 o 
  -7   1  15       11.13       30.36      7.72 o 
  -6   1  15        0.06        1.93      2.34 o 
  -5   1  15        9.18       13.54      2.83 o 
  -4   1  15      179.75      175.43      4.71 o 
  -3   1  15      152.64      145.22      5.48 o 
  -2   1  15       28.30       27.75      1.87 o 
  -1   1  15        1.47        1.24      1.43 o 
   0   1  15        1.41        0.82      0.95 o 
   1   1  15      234.45      229.60      4.60 o 
   2   1  15      441.58      452.30      5.75 o 
   3   1  15       42.02       38.24      1.85 o 
   4   1  15       37.59       30.37      1.59 o 
   5   1  15       13.48       14.03      1.33 o 
  -6   2  15        0.76        3.70      3.09 o 
  -5   2  15       40.28       44.04      2.92 o 
  -4   2  15        6.04        8.85      1.66 o 
  -3   2  15       28.09       27.33      3.85 o 
  -2   2  15       32.43       26.82      1.62 o 
  -1   2  15       61.60       73.57      2.57 o 
   0   2  15      111.78      109.71      2.53 o 
   1   2  15        0.42        1.21      0.75 o 
   2   2  15       43.43       41.25      1.85 o 
   3   2  15       10.65        8.89      1.14 o 
   4   2  15       16.06       18.46      1.54 o 
   5   2  15        0.76        1.79      0.88 o 
  -6   3  15        2.50        8.95      7.10 o 
  -5   3  15        4.50        2.59      2.59 o 
  -4   3  15        8.23        6.46      1.60 o 
  -3   3  15       64.05       72.56      4.27 o 
  -2   3  15      234.30      233.45      8.69 o 
  -1   3  15        5.01        4.34      0.88 o 
   0   3  15       33.23       36.89      1.66 o 
   1   3  15       11.03       10.87      1.13 o 
   2   3  15        0.39       -0.39      0.75 o 
   3   3  15       20.47       21.62      1.54 o 
   4   3  15        9.73        9.55      1.43 o 
   5   3  15       99.32      108.75      3.77 o 
  -6   4  15        0.29       10.41      6.79 o 
  -5   4  15        0.00        3.29      3.09 o 
  -4   4  15       31.23       36.45      4.94 o 
  -3   4  15       15.27       14.83      2.02 o 
  -2   4  15       32.76       37.80      2.15 o 
  -1   4  15       17.11       19.29      1.62 o 
   0   4  15       74.12       68.20      2.21 o 
   1   4  15      134.64      132.64      3.09 o 
   2   4  15      102.27       94.98      2.68 o 
   3   4  15       12.09        9.53      1.36 o 
   4   4  15       55.44       62.36      2.83 o 
  -5   5  15        3.63        9.78     10.00 o 
  -4   5  15       15.15       25.09      8.03 o 
  -3   5  15       10.59       12.88      1.92 o 
  -2   5  15        2.13        3.83      1.38 o 
  -1   5  15       61.25       59.74      2.54 o 
   0   5  15       61.19       58.70      2.43 o 
   1   5  15       12.24       12.65      1.94 o 
   2   5  15        1.32        3.70      1.08 o 
   3   5  15       10.13       11.16      1.85 o 
   4   5  15        6.34        5.77      1.41 o 
  -4   6  15       88.13       93.82      4.07 o 
  -3   6  15       18.51       20.24      3.37 o 
  -2   6  15       11.09        8.40      1.75 o 
  -1   6  15       11.72       12.79      1.95 o 
   0   6  15        6.59        9.19      1.47 o 
   1   6  15       22.33       24.37      2.02 o 
   2   6  15       14.89       13.95      1.53 o 
   3   6  15        3.45        4.89      1.26 o 
  -3   7  15       25.52       29.84      3.14 o 
  -2   7  15       10.00        8.96      2.10 o 
  -1   7  15        1.24        2.18      2.35 o 
   0   7  15        0.68        0.49      1.30 o 
   1   7  15        0.53        1.47      1.79 o 
   2   7  15        0.65        1.41      1.20 o 
  -1   8  15        6.88        9.51      2.21 o 
  -6   0  16        0.46        0.99      3.58 o 
  -4   0  16       51.77       61.02      6.18 o 
  -2   0  16      397.38      375.96     13.49 o 
   0   0  16        2.39        4.16      2.22 o 
   2   0  16      181.18      195.98      6.26 o 
   4   0  16       47.73       47.00      2.76 o 
  -6   1  16        0.58        1.92      2.53 o 
  -5   1  16        1.61       -0.92      2.11 o 
  -4   1  16       17.91       20.05      2.07 o 
  -3   1  16       33.05       29.73      2.92 o 
  -2   1  16       93.97       86.92      2.73 o 
  -1   1  16        7.09        5.57      1.22 o 
   0   1  16        0.99       -0.21      1.03 o 
   1   1  16      166.57      170.79      4.10 o 
   2   1  16        0.00       -0.46      1.00 o 
   3   1  16       35.15       40.62      1.92 o 
   4   1  16        1.04        1.28      0.92 o 
   5   1  16        9.67       14.28      1.54 o 
  -6   2  16        1.68        3.58      3.58 o 
  -5   2  16        3.20        3.12      1.81 o 
  -4   2  16        7.68        5.57      1.55 o 
  -3   2  16      186.37      178.96      4.93 o 
  -2   2  16       63.07       66.56      2.47 o 
  -1   2  16        0.27       -0.50      0.97 o 
   0   2  16        2.93       -0.02      1.59 o 
   1   2  16       67.50       68.01      2.82 o 
   2   2  16      109.86      112.68      2.89 o 
   3   2  16       14.21       14.25      1.35 o 
   4   2  16        0.67        1.74      0.98 o 
  -6   3  16        0.12        2.77      3.83 o 
  -5   3  16       34.77       30.27      3.90 o 
  -4   3  16       33.02       32.28      4.41 o 
  -3   3  16       35.77       28.25      3.43 o 
  -2   3  16      119.04      119.46      4.18 o 
  -1   3  16       15.43       13.52      1.48 o 
   0   3  16       10.19       15.12      1.63 o 
   1   3  16       87.07       91.03      2.56 o 
   2   3  16        8.08        9.61      1.18 o 
   3   3  16       55.08       55.70      2.22 o 
   4   3  16        0.56        0.65      1.07 o 
  -5   4  16        5.21        8.52      3.03 o 
  -4   4  16        2.00        0.87      1.76 o 
  -3   4  16       39.19       35.30      2.81 o 
  -2   4  16        4.30        5.55      1.69 o 
  -1   4  16       13.64       14.48      1.52 o 
   0   4  16       13.07       13.93      1.27 o 
   1   4  16       47.26       49.60      2.04 o 
   2   4  16       25.89       25.36      1.63 o 
   3   4  16       51.91       54.44      2.53 o 
   4   4  16        3.24        4.58      1.69 o 
  -5   5  16        1.17        2.58      4.51 o 
  -4   5  16       18.32       23.24      6.30 o 
  -3   5  16       66.84       58.79      8.52 o 
  -2   5  16       11.39       10.63      1.70 o 
  -1   5  16       12.00       10.53      1.48 o 
   0   5  16        0.00       -0.72      0.91 o 
   1   5  16       20.96       18.28      1.57 o 
   2   5  16       83.58       77.54      3.07 o 
   3   5  16      239.75      264.31      5.50 o 
  -4   6  16        0.14        2.46      4.88 o 
  -3   6  16       42.11       38.14      2.89 o 
  -2   6  16        4.43        5.62      1.65 o 
  -1   6  16        0.12        0.99      1.40 o 
   0   6  16       66.30       67.68      5.85 o 
   1   6  16        0.31        3.35      1.20 o 
   2   6  16        2.00        3.32      1.12 o 
  -3   7  16        0.81       -0.54      1.60 o 
  -2   7  16       17.14       18.54      2.65 o 
  -1   7  16        0.02        0.63      1.39 o 
   0   7  16       17.09       10.95      1.99 o 
   1   7  16        4.89        5.79      1.66 o 
  -5   0  17        2.20        2.84      3.83 o 
  -3   0  17        0.00        1.67      1.35 o 
  -1   0  17      171.22      155.85     11.87 o 
   1   0  17      226.77      197.40      6.35 o 
   3   0  17       32.14       32.51      7.22 o 
  -6   1  17        1.30        3.87      2.92 o 
  -5   1  17        0.02       -0.95      3.64 o 
  -4   1  17       36.16       36.78      2.62 o 
  -3   1  17        0.96        0.47      1.72 o 
  -2   1  17        0.01        0.66      0.84 o 
  -1   1  17        8.40        9.51      1.39 o 
   0   1  17       33.43       29.11      2.01 o 
   1   1  17      140.72      139.71      3.88 o 
   2   1  17       37.33       36.74      2.55 o 
   3   1  17        8.10        9.40      1.57 o 
   4   1  17        0.84        1.06      1.11 o 
  -6   2  17        0.00        6.65      3.08 o 
  -5   2  17        0.03       -1.64      1.37 o 
  -4   2  17        2.35        2.46      1.46 o 
  -3   2  17      161.12      162.39      4.87 o 
  -2   2  17       91.58       88.89      2.92 o 
  -1   2  17        8.14        8.26      1.34 o 
   0   2  17       23.87       21.46      1.82 o 
   1   2  17        5.64        5.16      1.32 o 
   2   2  17      172.18      174.34      4.30 o 
   3   2  17       75.12       73.86      2.99 o 
   4   2  17       27.53       32.28      2.01 o 
  -6   3  17        2.03        9.14      4.94 o 
  -5   3  17        0.17       -0.71      1.49 o 
  -4   3  17       33.72       33.92      2.83 o 
  -3   3  17       50.33       53.47      5.82 o 
  -2   3  17       22.21       18.36      2.47 o 
  -1   3  17       12.68       11.66      3.45 o 
   0   3  17       46.18       44.61      2.40 o 
   1   3  17       26.17       32.25      2.13 o 
   2   3  17      110.64      104.69      2.89 o 
   3   3  17       30.42       31.92      1.87 o 
   4   3  17        0.01        0.02      1.04 o 
  -5   4  17        5.20        7.05      2.84 o 
  -4   4  17        0.20       -0.72      1.78 o 
  -3   4  17      153.25      159.00      5.17 o 
  -2   4  17        0.04       -1.58      1.05 o 
  -1   4  17        1.28        1.42      4.73 o 
   0   4  17        1.69        0.99      1.11 o 
   1   4  17       44.84       48.44      2.09 o 
   2   4  17       87.91       94.54      3.10 o 
   3   4  17        6.91        6.78      1.34 o 
  -5   5  17        3.82       11.01      4.45 o 
  -4   5  17       69.05       78.74     10.07 o 
  -3   5  17       44.47       41.87      3.70 o 
  -2   5  17        0.93        1.66      1.76 o 
  -1   5  17        3.01        1.95      1.48 o 
   0   5  17       45.18       40.04      2.27 o 
   1   5  17        0.12        1.65      0.94 o 
   2   5  17       17.89       19.21      1.94 o 
   3   5  17        4.49        2.93      1.23 o 
  -4   6  17       30.54       37.02     17.29 o 
  -3   6  17       21.77       19.43      3.08 o 
  -2   6  17        0.43        0.37      1.65 o 
  -1   6  17        0.08        0.43      1.31 o 
   0   6  17        3.80        4.70      1.26 o 
   1   6  17       13.13       17.13      2.61 o 
   2   6  17        0.14        1.33      1.08 o 
  -2   7  17        2.08        3.77      1.83 o 
  -1   7  17        3.18       -0.84      1.67 o 
   0   7  17       21.68       14.92      3.21 o 
  -6   0  18        1.26        0.25      4.20 o 
  -4   0  18       33.01       25.69      5.31 o 
  -2   0  18        1.00        1.27      2.04 o 
   0   0  18       53.37       54.62      7.23 o 
   2   0  18      277.38      284.17      8.03 o 
   4   0  18       48.05       58.47      7.23 o 
  -6   1  18        2.55        0.33      3.16 o 
  -5   1  18       32.77       33.40      4.28 o 
  -4   1  18       15.17       12.17      1.97 o 
  -3   1  18       58.96       62.87      3.96 o 
  -2   1  18       45.94       48.49      2.35 o 
  -1   1  18       49.69       47.31      2.39 o 
   0   1  18       14.30       15.48      1.95 o 
   1   1  18       39.04       45.17      2.50 o 
   2   1  18        0.60        1.21      1.21 o 
   3   1  18       22.78       23.45      1.98 o 
   4   1  18       20.38       22.31      2.12 o 
  -6   2  18        0.26        2.27      3.23 o 
  -5   2  18        2.50        0.85      1.62 o 
  -4   2  18       15.95       14.32      3.03 o 
  -3   2  18       22.91       28.10      2.60 o 
  -2   2  18       11.80        8.42      2.32 o 
  -1   2  18       13.72       12.79      1.63 o 
   0   2  18        2.56        3.28      1.26 o 
   1   2  18      221.92      212.39      4.81 o 
   2   2  18      253.20      245.01      5.28 o 
   3   2  18        0.13       -0.01      2.12 o 
   4   2  18        2.05        1.17      1.19 o 
  -5   3  18        0.04       -1.42      1.99 o 
  -4   3  18       38.07       34.54      3.01 o 
  -3   3  18        6.20        6.31      1.85 o 
  -2   3  18       17.47       21.47      2.43 o 
  -1   3  18       14.69       16.99      1.72 o 
   0   3  18       42.84       44.22      3.44 o 
   1   3  18        3.63        1.85      1.23 o 
   2   3  18       22.46       19.62      1.90 o 
   3   3  18       14.67       13.30      1.78 o 
  -5   4  18        3.09        3.67      6.36 o 
  -4   4  18       21.96       23.82      3.25 o 
  -3   4  18       52.43       46.71      5.48 o 
  -2   4  18        1.39       -1.48      2.68 o 
  -1   4  18        1.98        1.78      1.82 o 
   0   4  18       14.59       13.10      1.67 o 
   1   4  18       78.65       79.94      3.15 o 
   2   4  18        3.01        6.78      1.62 o 
   3   4  18        0.30        0.41      1.07 o 
  -4   5  18        5.67        8.21      2.48 o 
  -3   5  18       12.43       14.21      2.72 o 
  -2   5  18        2.41       -0.30      4.45 o 
  -1   5  18       40.53       44.50      3.18 o 
   0   5  18       44.54       48.55      5.27 o 
   1   5  18        2.15        1.81      1.31 o 
   2   5  18        0.24       -0.21      1.89 o 
  -3   6  18        0.07        2.46      2.24 o 
  -2   6  18       22.38       22.26      3.12 o 
  -1   6  18        1.95        0.00      1.98 o 
   0   6  18       56.09       51.07      3.71 o 
   1   6  18        3.17        5.61      2.52 o 
  -5   0  19      128.35      107.99      8.77 o 
  -3   0  19        1.54        1.62      1.49 o 
  -1   0  19        5.66        2.76      1.83 o 
   1   0  19      197.16      214.51      7.03 o 
   3   0  19       44.03       44.29      3.75 o 
  -5   1  19        6.22        5.62      3.58 o 
  -4   1  19        0.80        0.19      2.17 o 
  -3   1  19        3.56        6.43      1.76 o 
  -2   1  19        4.62        9.33      1.43 o 
  -1   1  19       42.10       39.59      2.34 o 
   0   1  19        2.27        1.90      1.21 o 
   1   1  19        7.57        7.04      1.57 o 
   2   1  19       29.66       37.42      2.62 o 
   3   1  19        0.05        2.50      1.25 o 
  -5   2  19       32.72       30.59      5.68 o 
  -4   2  19      110.60       99.29      4.29 o 
  -3   2  19       31.50       23.79      2.62 o 
  -2   2  19       11.53        7.34      1.86 o 
  -1   2  19        7.27        7.07      1.41 o 
   0   2  19       54.22       49.47      2.71 o 
   1   2  19        2.43        3.18      1.34 o 
   2   2  19        9.87       11.76      1.72 o 
   3   2  19        8.52       10.48      1.56 o 
  -5   3  19       17.18       16.14      4.62 o 
  -4   3  19        1.30       -1.08      2.19 o 
  -3   3  19       80.49       65.19      5.39 o 
  -2   3  19       14.52       15.01      2.25 o 
  -1   3  19       14.63       12.19      2.13 o 
   0   3  19        7.21        8.43      1.62 o 
   1   3  19       59.95       63.36      3.28 o 
   2   3  19      125.38      144.99      4.23 o 
   3   3  19        0.12        1.20      1.60 o 
  -4   4  19        0.00       -0.72      1.89 o 
  -3   4  19        0.03       -1.51      1.54 o 
  -2   4  19        6.96        3.52      1.69 o 
  -1   4  19        8.91        8.52      2.39 o 
   0   4  19       18.73       16.83      2.32 o 
   1   4  19        1.33        2.43      1.71 o 
   2   4  19        1.39        1.56      1.36 o 
  -4   5  19        4.70        4.42      2.26 o 
  -3   5  19       44.52       43.79      7.16 o 
  -2   5  19        7.93        3.50      2.96 o 
  -1   5  19        5.01        4.49      2.19 o 
   0   5  19       13.18       13.38      5.13 o 
   1   5  19       37.66       40.22      4.15 o 
   2   5  19        3.43        3.45      1.57 o 
  -2   6  19        1.17        0.42      2.22 o 
  -1   6  19        5.45        3.83      2.47 o 
   0   6  19       14.33       18.74      2.69 o 
  -4   0  20       62.03       76.95      8.65 o 
  -2   0  20        0.62       -0.86      1.61 o 
   0   0  20       27.49       24.89      3.14 o 
   2   0  20       41.00       48.45      4.63 o 
  -5   1  20       80.27       81.41      8.40 o 
  -4   1  20       36.85       38.12      5.01 o 
  -3   1  20        6.68        4.44      3.00 o 
  -2   1  20        0.96        0.86      1.01 o 
  -1   1  20        0.20       -0.19      1.23 o 
   0   1  20      134.16      135.65      4.07 o 
   1   1  20       79.57       74.31      3.28 o 
   2   1  20       24.86       31.84      3.11 o 
   3   1  20       24.26       23.50      2.16 o 
  -5   2  20       16.62       15.40      4.38 o 
  -4   2  20        0.44       -2.84      2.42 o 
  -3   2  20        0.00       -0.54      1.53 o 
  -2   2  20       25.79       24.65      2.70 o 
  -1   2  20        0.39        0.38      1.51 o 
   0   2  20      150.55      152.61      5.03 o 
   1   2  20        1.43        4.14      1.48 o 
   2   2  20       66.17       67.59      4.07 o 
   3   2  20        2.27        4.92      1.40 o 
  -5   3  20        0.02       -0.97      2.67 o 
  -4   3  20       33.95       27.80      3.90 o 
  -3   3  20       28.29       22.99      2.76 o 
  -2   3  20       12.18       14.14      2.72 o 
  -1   3  20        0.21        0.38      1.71 o 
   0   3  20        2.24        1.59      1.37 o 
   1   3  20        0.00        0.90      1.34 o 
   2   3  20        9.35       11.13      1.75 o 
  -4   4  20        1.34        2.40      2.14 o 
  -3   4  20       81.17       76.86      4.21 o 
  -2   4  20        0.57       -3.02      2.01 o 
  -1   4  20        0.97       -0.78      1.55 o 
   0   4  20       31.06       32.76      3.18 o 
   1   4  20      118.42      121.10      5.08 o 
   2   4  20       35.81       43.13      3.40 o 
  -3   5  20        9.14        9.53      3.33 o 
  -2   5  20        1.51        0.44      1.73 o 
  -1   5  20        0.90        0.05      1.51 o 
   0   5  20        6.29        9.09      2.22 o 
   1   5  20        3.24        8.56      2.22 o 
  -5   0  21        0.66       -7.04      4.69 o 
  -3   0  21       10.87       15.07      6.17 o 
  -1   0  21        4.00        5.71      2.28 o 
   1   0  21       26.97       30.10      3.44 o 
   3   0  21        5.30        6.76      2.59 o 
  -5   1  21        5.48        1.99      4.32 o 
  -4   1  21        2.14        1.05      3.90 o 
  -3   1  21       62.85       57.44      3.87 o 
  -2   1  21       21.17       20.85      1.94 o 
  -1   1  21       29.26       30.94      2.44 o 
   0   1  21        0.08        1.60      1.34 o 
   1   1  21       47.52       51.37      3.55 o 
   2   1  21        2.22        2.43      1.41 o 
  -4   2  21        0.18       -3.12      2.08 o 
  -3   2  21        5.63        6.09      3.57 o 
  -2   2  21        3.61        1.73      2.27 o 
  -1   2  21        7.79        5.99      2.62 o 
   0   2  21        3.93        1.61      1.75 o 
   1   2  21        6.48       13.26      5.26 o 
   2   2  21       13.10       17.40      2.33 o 
  -4   3  21       43.41       35.97      4.17 o 
  -3   3  21        1.83       -0.13      2.68 o 
  -2   3  21        0.51       -1.26      2.10 o 
  -1   3  21        6.04        7.80      2.23 o 
   0   3  21      143.32      145.60      9.70 o 
   1   3  21        0.09        0.41      2.01 o 
   2   3  21        6.16       12.05      1.81 o 
  -3   4  21       15.55       14.13      2.90 o 
  -2   4  21        0.17       -0.33      3.42 o 
  -1   4  21        2.71        1.47      3.06 o 
   0   4  21       13.30       18.23      2.59 o 
   1   4  21        0.18        2.23      1.37 o 
  -2   5  21        0.26       -0.90      2.84 o 
  -1   5  21        1.48       -1.18      4.99 o 
   0   5  21       34.06       40.85      6.30 o 
  -4   0  22       23.73       21.12      7.04 o 
  -2   0  22        0.00       -0.89      1.65 o 
   0   0  22       11.95       12.33      3.95 o 
   2   0  22        4.34        5.42      3.83 o 
  -4   1  22        0.81       -0.93      4.10 o 
  -3   1  22        0.02       -1.44      4.70 o 
  -2   1  22        0.68       -0.84      1.78 o 
  -1   1  22        3.39        4.52      1.51 o 
   0   1  22       23.50       22.44      2.25 o 
   1   1  22       43.61       45.43      6.68 o 
   2   1  22        2.82        5.21      1.65 o 
  -4   2  22       18.42       17.10      2.75 o 
  -3   2  22        4.72       -2.02      1.88 o 
  -2   2  22       20.84       18.12      3.63 o 
  -1   2  22        6.53        5.68      1.64 o 
   0   2  22        9.39       10.49      1.88 o 
   1   2  22        3.36        4.51      2.87 o 
   2   2  22        2.50        2.74      1.45 o 
  -3   3  22        3.83        1.40      2.87 o 
  -2   3  22        4.86        0.42      3.45 o 
  -1   3  22       31.50       30.12      5.82 o 
   0   3  22       32.15       34.85      2.67 o 
   1   3  22        1.04        2.39      1.52 o 
  -2   4  22        1.02        1.13      1.82 o 
  -1   4  22        9.57        6.57      2.18 o 
   0   4  22        2.49        6.23      2.17 o 
  -3   0  23        2.57        0.86      6.42 o 
  -1   0  23       12.37       13.41      2.83 o 
   1   0  23       11.43       10.91      3.03 o 
  -3   1  23       20.15       20.67      2.99 o 
  -2   1  23        0.86        0.43      1.81 o 
  -1   1  23       17.21       17.42      2.48 o 
   0   1  23        3.92        8.35      1.90 o 
   1   1  23        6.49        7.25      1.86 o 
  -3   2  23        1.64       -1.66      4.44 o 
  -2   2  23        1.39       -0.82      2.43 o 
  -1   2  23       17.74       20.52      2.94 o 
   0   2  23       28.42       30.58      3.48 o 
   1   2  23      143.75      154.81      4.76 o 
  -2   3  23        0.79       -3.23      3.58 o 
  -1   3  23        3.46        2.35      1.95 o 
   0   3  23        0.98       -0.18      1.72 o 
  -2   0  24        0.66       -1.11      3.83 o 
   0   0  24       10.30       11.52      3.15 o 
  -2   1  24        3.44       -0.38      4.02 o 
  -1   1  24        0.62       -0.52      2.30 o 
   0   1  24        2.43        5.54      5.12 o 
  -2   2  24        7.16        3.62      2.61 o 
  -1   2  24       27.45       27.99      3.29 o 
                                                 
